# Supplementary material for: The Drosophila fussel gene is required for bitter gustatory neuron differentiation acting within an Rpd3 dependent chromatin modifying complex
Source: PLoS Genet. 2019 Feb 7;15(2):e1007940. doi: 10.1371/journal.pgen.1007940 (PMC6382215; doi:10.1371/journal.pgen.1007940)
Supplement: S1 Appendix — (XLSX) [file pgen.1007940.s005.xlsx]

## Sheet: Tabelle1
name	polii	gatc.num	FDR
CG11023	-0.242934	5	6.34514
l(2)gl	-0.0513253	35	650.848
Ir21a	-0.130539	10	11.2711
CR43609	-0.145386	8	7.38908
Cda5	-0.207163	95	4961095924539760
CR46254	-0.23813	3	2.6367
CR45339	-0.167818	1	0.890163
CR45340	0.239205	2	0.188259
dbr	0.268565	17	0.0149072
CR44987	0.616959	6	0.00348024
galectin	0.619009	6	0.00341502
CG11374	0.128027	5	0.31648
net	-0.0837934	14	15.6351
Zir	-0.150879	30	8956.46
CG11377	-0.0332814	9	2.44626
Nhe1	0.025251	9	1.16609
Sam-S	0.219853	20	0.0315484
ND-15	0.151525	130	0.0100543
CG13694	-0.00767667	6	1.10775
CG4822	-0.167164	13	51.5826
CG3164	0.216232	15	0.0570196
CR44969	-0.164086	5	3.3549
Gs1	0.589782	12	0.000188878
CR44185	0.106366	5	0.377029
CR44186	0.0934418	3	0.38608
CG31975	-0.118146	14	29.3955
CG31976	-0.118146	14	29.3955
CG31974	0.100466	10	0.464831
CG11454	0.565323	5	0.0092344
CG42399	0.0341802	30	10.0946
CG3709	0.811899	4	0.00274988
CG3436	0.544993	8	0.00260832
CG33635	0.689594	3	0.0122037
spen	0.611997	110	3.90917e-28
mRpL10	0.392839	4	0.0503558
CG11617	0.13795	8	0.282993
Tbc1d15-17	0.266598	22	0.00707228
kis	0.191058	105	0.000152275
CR44220	0.172518	1	0.269894
CR44222	0.311994	1	0.165499
CR44221	-0.14983	3	1.58074
snoRNA:kis-a	-0.339613	1	1.62587
CG13693	-0.0655337	6	1.88916
mir-965	0.586714	1	0.0631599
CR44218	0.687937	1	0.044289
Rpp30	0.074481	5	0.48786
CG3645	0.302278	57	2.54275e-06
CG17075	0.453202	14	0.0008094
CR44219	0.6164	2	0.0325805
CG3345	0.0527932	23	2.77648
mbm	0.270508	7	0.072336
CG11555	0.44755	2	0.0714453
CG17078	0.34567	22	0.000802035
smo	-0.0762426	16	21.752
CG11601	-0.0936343	3	1.14142
CG3625	0.890388	32	4.05229e-14
CR46262	0.504503	1	0.0842628
CR46263	0.69567	13	1.79725e-05
Amnionless	0.120764	17	0.3744
CG11562	1.0555	5	0.000175736
U2af38	0.185548	9	0.153296
Hop	0.847548	12	2.98526e-06
Pi3K21B	0.0758774	27	1.82419
Plc21C	0.299858	151	3.05268e-14
CR43719	0.943184	7	6.75833e-05
CG11912	0.379678	4	0.0551703
CG11911	-0.170607	7	7.01452
CG33127	0.311645	8	0.0383015
CG43755	0.138849	17	0.252368
CG31921	0.183856	20	0.0782672
Ent1	0.2743	5	0.0970324
CR45367	0.331007	3	0.0974669
CR45366	0.199159	1	0.245824
al	-0.0247273	43	858.244
CR43718	-0.533442	1	3.20814
CG4213	-0.228775	23	8907.31
RpI135	-0.147761	13	36.9221
AP-2alpha	0.182427	29	0.0466827
ebi	0.195478	24	0.0430075
CG13690	0.150099	8	0.246051
RpLP1	0.0303247	5	0.697086
CG11885	-0.0369125	1	0.562499
CG13692	0.280318	6	0.0777113
BBS8	0.144455	5	0.277129
ex	-0.0644784	75	7.85591e+06
CR43717	-0.30236	2	2.33627
crq	0.0661376	20	1.52768
CG4164	0.688389	9	0.000263796
CR43080	1.03926	2	0.00455957
CG4133	0.867391	22	4.64092e-10
CG4297	0.268149	45	0.000172965
MED15	-0.0229184	7	1.51654
ush	-0.0247341	179	2.00791e+13
cbt	0.368457	9	0.0151366
CR46258	0.347958	11	0.011882
CR46259	-0.0766101	7	2.64645
lwr	0.0972388	9	0.468808
Spp	-0.0660213	9	3.70241
Ets21C	0.0902814	30	1.28939
nAChRbeta3	0.0522676	8	0.758976
rempA	0.0427758	34	10.9137
Tspo	0.295618	4	0.0988557
CG11835	-0.192297	11	38.1625
CG2794	0.0749715	15	0.898781
Nle	-0.0269787	7	1.58176
CG2807	-0.147104	22	624.744
Ipk2	0.0886964	8	0.498961
cold	0.0778627	5	0.474706
Ptth	-0.0991061	9	5.62809
Pph13	-0.11883	10	9.58919
Gsc	-0.051146	32	348.407
CR46148	-0.191669	3	2.0144
CG13689	-0.150929	5	3.01647
CR43648	0.158465	2	0.274045
CR43649	-0.00513559	7	1.26115
lectin-21Cb	-0.394063	4	11.8355
CR44797	-0.0564308	4	1.13714
CR44798	-0.165677	1	0.883505
lectin-21Ca	0.0780773	2	0.398269
CG2839	0.0963788	4	0.393876
CR45369	0.0171107	3	0.600843
ds	-0.0639226	294	6.83543e+27
CR44988	-0.0409769	11	3.97587
CR46260	-0.155263	14	58.1467
Hsp60B	-0.0642463	13	8.7542
Eaat2	0.550654	29	9.68626e-08
GABA-B-R3	0.125364	28	0.353316
CR44614	-0.11079	2	0.958561
CG12506	-0.0599654	5	1.44614
CG13946	0.0112874	3	0.621462
CG13947	-0.154714	1	0.850185
Gr21a	-0.180341	9	15.7375
CG3544	-0.148474	28	4348.92
Pkg21D	-0.201157	25	8582.55
CR45259	0.263518	1	0.196162
Nnf1b	-0.00566865	4	0.799567
Dbp21E2	0.035658	8	0.918934
Saf6	0.0596395	17	1.42001
Pex12	-0.0805345	7	2.75637
CG15880	-0.289385	3	3.54847
CG3876	0.358202	9	0.0172346
Clp	0.458945	5	0.0218173
CG3662	1.38793	16	1.57278e-12
CG3862	0.904664	9	1.70743e-05
dock	0.551639	28	1.51722e-07
drongo	0.157492	56	0.0465803
CR44060	0.331385	1	0.15462
CG4291	0.230573	5	0.138166
kraken	0.453379	9	0.00516638
CG13949	0.329944	9	0.0246462
CR45345	0.111191	7	0.377459
mir-375	0.0883228	2	0.379738
CG13950	-0.083216	11	7.47485
aru	-0.0338391	30	122.364
snoRNA:Me28S-U1230	0.148782	3	0.280167
dbe	0.207831	9	0.115622
PNUTS	0.690435	21	1.15163e-07
CG15824	-0.0980856	50	231633
ninaA	-0.123682	5	2.42025
CR45348	0.479886	3	0.0411349
Lsp1beta	-0.0233525	28	58.8149
snRNA:U1:21D	0.610283	2	0.0335206
CR45261	-0.389129	2	3.49756
CR44061	-0.0121949	1	0.5158
GluRIIC	-0.213229	20	1763.98
CG4341	0.903931	62	6.67922e-26
CR44801	0.0590371	9	0.760329
IA-2	0.561182	82	2.73449e-19
CG4375	0.355109	1	0.142278
CG4415	0.59511	12	0.000173362
S	0.0362876	89	4788.32
ast	-0.107988	15	31.9749
Atg4a	0.680724	23	4.20855e-08
CG4629	0.376601	35	8.58063e-06
mtRNApol	0.0736781	21	1.345
CG14339	-0.21065	15	237.242
CG14340	-0.262828	7	18.2527
Pino	-0.00340991	53	1296.66
CG4552	0.000400847	20	8.0288
Iris	-0.0251463	8	1.8507
CG4577	0.602597	12	0.000153687
CR45717	0.539284	2	0.0466342
MFS3	-0.023296	12	3.63241
CG4749	0.0172849	7	0.99952
Tfb4	0.0661984	6	0.560317
Vps29	0.934817	7	7.3709e-05
capt	1.2897	26	2.04365e-17
CR43767	0.945648	6	0.000167724
Tango14	0.262767	8	0.0672403
CG5080	-0.163273	22	975.015
IntS14	-0.00534857	4	0.797793
CG14341	0.341811	4	0.0717481
Plap	0.109306	18	0.491482
CG31922	0.39162	3	0.0686007
CG5118	0.239409	11	0.0601827
CG4887	-0.0104423	36	134.831
CG4896	-0.021841	30	78.7993
CG5126	0.0803161	10	0.613871
Tgt	-0.124495	5	2.4362
CG5001	-0.194124	48	3.37422e+07
CG5139	-0.133662	7	4.78196
CG43348	-0.278962	5	8.48989
CG43349	-0.340016	1	1.62816
CG5011	-0.282631	2	2.13146
CG14342	0.107399	3	0.356086
CR45346	-0.185027	2	1.3538
CR43263	-0.407296	2	3.80588
CG42329	-0.0788578	40	6856.93
CG5397	-0.141776	17	114.828
robo3	0.258473	58	4.22913e-05
a5	-0.406481	6	43.8934
CG5440	-0.828545	4	241.208
CG33923	-0.0924426	3	1.13356
CG33922	-0.325177	4	7.33864
Cdlc2	-0.247399	4	4.27808
CR45005	0.0554321	2	0.442498
CR45006	0.00610069	1	0.483749
CG5556	-0.513137	6	117.424
CG5561	-0.157732	6	4.42276
CG31924	-0.123361	5	2.41397
CG5565	-0.217118	8	16.8766
CG31659	0.185833	4	0.211745
NLaz	0.428982	8	0.00991917
CG14346	-0.152381	8	8.0089
CR44898	0.148615	4	0.274131
robo2	0.0527962	104	3156.27
CR44897	0.0369809	9	1.0052
CG43401	0.0228119	2	0.514983
snRNA:U3:22A	-0.201313	3	2.13016
CG43402	-0.0948066	5	1.91648
CG31928	-0.0931251	9	5.21773
CG33128	-0.137356	7	4.9687
CG31926	-0.0227745	11	3.02888
CG31661	-0.104979	9	6.06244
CG18131	-0.252472	9	39.2154
CG7420	0.0754305	10	0.656693
CR44064	0.0803651	12	0.685237
CG18132	-0.252108	5	6.83348
halo	-0.0509947	5	1.345
CG44072	0.119478	2	0.32852
Or22a	-0.108494	11	10.9063
Or22b	-0.272362	11	126.278
haf	0.0341828	98	15781.9
CG10869	-0.134248	13	29.2514
CG31935	0.0892941	35	1.67523
CG14352	0.485628	8	0.00516672
RFeSP	1.13994	13	8.50129e-09
CR44603	0.130787	8	0.307322
CR45695	1.17584	1	0.00800391
chinmo	0.708644	114	1.14519e-34
cpb	0.104258	17	0.536627
CG17660	0.0607733	15	1.18584
CR44976	-0.0248858	5	1.08913
mRpL48	0.376761	4	0.0562984
frtz	-0.0482379	27	113.05
Rim2	0.23059	31	0.0066776
Eno	1.27412	37	1.85435e-23
Rrp40	0.206738	7	0.140138
CG31937	0.352656	7	0.0308593
CG17652	0.0866788	4	0.421297
CG17646	-0.0679599	70	3.46661e+06
CG17712	-0.0699355	5	1.5675
CG17648	0.299881	4	0.0959747
Gr22f	0.266093	9	0.0553034
CG17650	-0.109519	2	0.952913
Gr22e	-0.151731	6	4.18454
Gr22d	0.127705	8	0.318422
Gr22c	0.0736985	5	0.490955
Gr22b	0.111892	6	0.367575
Gr22a	0.00826557	8	1.25968
CG31933	-0.292618	6	15.352
CG31664	-0.196861	19	804.097
c-cup	-0.00027986	2	0.573363
mir-2280	0.0541906	1	0.408683
wry	0.69992	24	1.26276e-08
CR44073	0.538637	2	0.0467747
CR44074	1.28615	2	0.00144647
CG31663	0.132397	43	0.260489
CG7295	-0.147128	5	2.92521
CR44075	0.137061	2	0.302726
CG15358	-0.0677921	6	1.92893
CG7337	-0.077402	135	3.42371e+13
tRNA:G3:22BCa	-0.420693	1	2.1605
CG15357	0.223754	6	0.130958
CG33673	-0.502265	6	106.217
erm	0.36791	54	6.85289e-08
tRNA:CR31942	0.436493	1	0.106956
Der-1	0.166194	6	0.222724
CG15356	-0.0313411	16	8.60026
CG15362	0.0650578	8	0.655044
CG7289	0.0949743	13	0.563023
Got2	0.498631	22	1.18967e-05
Npc2a	-0.00689957	4	0.806425
CR42874	0.0274226	4	0.635539
Obp22a	-0.1858	3	1.94705
CG33543	0.524063	15	0.00014002
CR43464	0.481578	7	0.00810524
CG15353	0.816914	2	0.0128231
CR45712	0.55725	4	0.016093
Nplp4	-0.13303	1	0.787938
tRNA:CR31943	0.000409832	2	0.571527
tRNA:CR31944	0.28458	2	0.152446
CG4238	0.526124	42	6.28302e-10
tRNA:CR31939	0.316127	2	0.131644
tRNA:CR31940	0.473084	2	0.0634462
tRNA:CR31669	1.25899	2	0.00164119
tRNA:G3:22BCb	-0.122999	1	0.760707
CG42296	-0.315768	13	667.943
lectin-22C	-0.13615	2	1.07855
Su(dx)	0.0840141	28	1.46485
CR45298	-0.125483	2	1.02635
Kebab	0.101258	6	0.405466
Or22c	0.0192236	6	0.864283
dpr3	0.188417	81	0.00108341
CG12674	0.0747124	4	0.457769
CR44808	-0.0585958	1	0.606935
CR44055	0.0676825	3	0.448229
CG4259	0.0255046	7	0.917851
GlyP	1.00209	38	1.30017e-18
tho2	0.00604495	42	152.653
CG11723	0.697472	9	0.000235146
TBCD	0.155324	21	0.156006
AIF	-0.0373777	19	17.2291
CG15382	0.0869338	10	0.560286
aop	0.0925642	99	20.5969
CR43751	-0.0545744	23	60.3256
CR44066	0.187551	2	0.239375
tRNA:CR31946	0.00672641	2	0.554983
CR45290	-0.0944795	4	1.48069
CG10874	0.0703832	7	0.576306
CR44065	-0.0456193	5	1.28782
CG34172	0.328956	13	0.00998347
CG31668	-0.361679	12	840.857
CG33124	-0.446385	11	1701.76
CG15385	-0.0736167	14	12.9681
Uch	0.289791	12	0.023574
CG34174	0.27793	3	0.132563
CG10880	0.481918	5	0.0181204
CG15386	1.01113	2	0.00519692
CG42371	1.01113	2	0.00519692
mio	0.174147	22	0.090133
papi	0.0383119	17	2.261
CG15387	0.580795	2	0.0384474
sau	0.20203	11	0.105219
CR44114	0.352408	2	0.111206
Sec24CD	-0.0136756	25	25.8643
CR44115	0.129888	3	0.312581
Tengl3	0.021808	7	0.953719
Tengl2	-0.0235006	12	3.64439
Tengl1	-0.0874663	9	4.85706
CG4267	-0.0929427	15	23.8371
CR42859	-0.0227232	4	0.900004
Ser12	-0.0729107	6	2.02221
CG17239	-0.337776	6	23.2866
CG17234	-0.346599	6	25.2615
Send1	-0.157213	8	8.46706
CR44787	0.230438	2	0.196093
CR44788	0.0767827	2	0.400674
CG4270	-0.39322	5	21.3774
CG34049	-0.384456	7	64.4323
CG17242	-0.186951	6	5.79122
CR43753	0.11016	7	0.381515
CR43754	-0.643346	2	11.4076
CG4271	-0.403063	4	12.5981
CG31681	-0.263853	7	18.4479
CG42658	-0.274826	5	8.21081
CG17237	-0.389502	4	11.4668
robl22E	-0.0595728	4	1.1622
CG31949	-0.496186	2	5.75418
CG16995	-0.384124	4	11.0468
CG9967	0.240179	86	4.18657e-06
eys	0.262204	85	5.30309e-07
Rab5	0.293703	13	0.0183288
Axud1	0.213764	20	0.0367901
CG3597	0.151084	10	0.231145
CG3609	0.62292	13	6.29655e-05
CG15390	1.58188	3	6.93578e-05
CR44982	1.63372	3	5.13622e-05
Atxn7	0.22184	19	0.0333776
Eogt	0.606822	8	0.00127993
CG9870	-0.0993722	9	5.64708
CG3557	0.101166	6	0.40581
CG43750	0.226729	2	0.199505
VGlut	1.25454	34	2.11973e-21
CG18641	1.13393	12	2.97716e-08
CG31948	-0.0350797	9	2.50259
CG34448	-0.151073	6	4.15921
CG34447	-0.122171	12	17.8282
CG9886	-0.0548203	17	17.2356
CG44139	-0.116639	3	1.30418
CR44912	-0.0859774	5	1.78449
dpp	-0.0713834	130	4.24195e+12
tRNA:Y1:22Fb	-0.123363	4	1.80925
tRNA:Y1:22Fa	-0.100152	2	0.912296
CR45286	0.304324	1	0.17001
Slh	-0.0293515	22	24.4272
oaf	0.74631	11	3.08478e-05
CR44607	-0.506456	2	6.03566
CG3528	-0.250839	5	6.76378
CR46069	-0.281822	5	8.68844
CR44112	-0.336773	3	4.66972
CG3515	-0.278816	8	34.3406
CR44113	-0.392198	1	1.95507
Cyp309a1	-0.178524	12	44.1451
Cyp309a2	-0.043992	28	119.612
Rad1	0.0109293	14	2.74213
Sws1	0.0109293	14	2.74213
insv	-0.077256	13	10.9544
Elba2	0.666992	5	0.00406017
ND-B17.2	0.516495	8	0.00362129
Arpc5	0.272696	4	0.115897
Drp1	0.205478	20	0.0453481
CG15394	-0.0831848	7	2.83318
CR44790	-0.230303	3	2.51979
CR44789	-0.192571	1	0.970877
CG15395	0.177948	6	0.199833
CG43403	-0.292045	3	3.60359
CR45705	0.094159	5	0.416125
CR43852	-0.359922	2	3.05336
CG9962	-0.407693	6	44.3871
CG43851	-0.189887	1	0.961781
CG33125	-0.113652	15	35.7135
Prosbeta4R1	-0.5677	2	8.02445
Or23a	-0.2511	11	91.9006
Prosbeta4R2	-0.420394	8	175.294
CG9879	-0.374678	10	327.609
Gr23a	-0.286545	16	1678.61
CG31690	0.135711	53	0.20273
CG15398	-0.0302169	8	1.96196
CG31689	0.010638	57	918.748
mir-4914	0.0197173	2	0.522448
Hrs	0.134158	12	0.288369
CG9961	0.0452849	8	0.822517
Cwc25	0.32646	12	0.0130676
Pgk	1.35988	23	1.4684e-16
Bacc	2.0264	15	2.56529e-17
CR44772	2.34506	2	1.05118e-05
CG9960	1.32754	7	1.25555e-06
Snapin	1.32754	7	1.25555e-06
Trn-SR	0.0661876	27	2.51761
CG3077	0.201473	9	0.125311
aph-1	0.300504	7	0.0529984
Taf10b	0.189673	5	0.192293
Taf10	0.393177	1	0.124499
colt	0.637447	10	0.000280919
CG2862	1.94961	6	1.59162e-08
CG15399	1.92953	5	1.50303e-07
Syt1	0.546377	71	2.17573e-16
CR43821	1.26758	1	0.00580217
daw	0.0763602	49	6.70649
CG2964	-0.0536019	17	16.7836
G6P	0.106104	5	0.37783
Duox	-0.0381452	72	434784
CG3123	-0.0143845	16	6.05797
CG3119	-0.182209	11	32.8213
Cpr23B	-0.108874	7	3.69801
CR45342	-0.00466408	1	0.502357
CG2975	-0.0434906	7	1.87717
CG18558	-0.0908136	12	10.7644
CG18557	-0.0647508	10	4.54593
CG3117	-0.145937	11	19.086
CG2983	-0.0603426	12	6.59274
CG3104	0.0813749	20	1.03992
RpS21	0.987168	5	0.000305284
CG2991	0.364576	30	5.50554e-05
CG31694	0.292916	16	0.010576
CG8813	0.234408	8	0.0932051
CG8814	0.341799	9	0.0212118
Prx6005	0.378324	6	0.0314619
CG31950	0.302334	3	0.115083
betaggt-II	0.076771	6	0.508242
NTPase	0.418503	22	0.000108
lilli	0.145849	89	0.0528941
Rbp9	0.693441	38	1.80921e-12
Ts	0.740474	6	0.00111352
Rrp1	0.0406752	10	1.06094
gammaTub23C	0.0464401	10	0.979792
CG9641	0.0478784	8	0.798319
CG3165	0.126843	1	0.316773
CG9643	0.175277	5	0.21602
Chd1	0.483036	34	1.41129e-07
Bem46	0.0298834	4	0.62478
okr	0.0139792	21	6.49847
CG3558	-0.0855817	28	500.015
CG17265	-0.0728863	49	41003.4
CG17224	0.00480663	13	2.6631
CG17264	-0.236314	12	111.867
alpha4GT1	-0.0103653	6	1.13557
CG3542	-0.146036	14	49.0769
CG3605	0.0328891	15	2.04378
CG17219	0.235179	7	0.104344
CR44147	0.675117	5	0.00380211
GABPI	0.34072	12	0.0103886
CG17258	-0.338178	12	576.101
CG17259	0.0465222	12	1.1812
CG17260	0.279175	8	0.0556651
cnir	0.0588726	5	0.553454
CG17221	0.0080824	8	1.26234
CG17261	-0.337003	4	7.9662
FASN2	-0.0597839	82	2.34989e+07
snRNA:LU	0.157499	3	0.266367
snRNA:U5:23D	-0.253348	1	1.20148
FASN1	0.684089	64	1.86235e-19
toc	0.106495	177	29.9204
PpD6	-0.0602855	11	5.30594
CG15403	0.331757	3	0.0970441
ND-B14.5B	1.60936	4	1.08734e-05
Mad	0.0983443	33	1.0647
gkt	0.0648094	13	0.946882
CR31953	0.000515921	6	1.02711
Hydr2	0.0415689	11	1.1578
tRNA:S7:23Eb	-0.146453	1	0.825913
CG44002	0.010389	6	0.937681
CR44003	0.00291408	9	1.54713
tRNA:S7:23Ea	-0.331616	1	1.58091
CG31698	-0.331616	1	1.58091
CG15404	0.492111	3	0.038322
CG34393	0.217277	35	0.00736818
CR45336	0.0296056	1	0.445477
CR45337	-0.395697	1	1.97921
CR45338	-0.269017	2	2.0007
CR45706	0.390651	1	0.125607
CR44484	-0.281662	1	1.32689
CG3347	-0.351123	8	78.9543
CG3332	-0.133655	34	15818.8
CR44485	0.580902	2	0.0384282
CG9664	-0.201705	13	93.5466
CG9663	0.0474181	21	2.68928
CG3277	-0.169934	33	50212.3
CG15406	-0.414008	11	1048.92
CG3326	-0.314639	9	86.1403
CG8837	-0.234971	6	9.01945
CG33281	-0.304776	5	10.4595
CG33282	-0.236545	5	6.02581
CG3285	-0.086731	12	10.08
CG15408	-0.329689	7	36.513
E23	-0.217591	55	2.07137e+09
CG8838	0.0636888	6	0.573442
CG34394	0.0197137	45	111.417
CG15412	-0.00726949	17	6.10993
CG9662	0.223716	2	0.202319
Ptpa	0.216759	9	0.103266
CR45301	-0.0221875	1	0.534193
Sfp23F	-0.00665169	2	0.590607
CG42460	0.0382467	1	0.432182
CR44791	0.0592219	1	0.401537
CR44792	-0.225444	1	1.08949
CG34175	-0.559182	2	7.71278
pgant2	0.224003	45	0.00186293
CG8840	-0.0829291	5	1.74106
CG31952	0.346776	4	0.0693185
CG2772	0.0871951	8	0.50766
Snx1	0.533879	15	0.000115604
CG12795	0.348597	4	0.068448
Cog3	-0.0197206	20	13.3421
Sec5	-0.0788767	24	153.557
CG3246	-0.061075	12	6.67089
msl-2	-0.138592	17	107.125
mir-4971	-0.208582	4	3.26802
ND-PDSW	0.628554	9	0.000562599
CG3238	-0.0291856	14	5.73137
CG31776	-0.196006	12	58.4846
pgant4	-0.0567594	23	64.2259
CR45372	0.0684367	5	0.512284
CR43928	0.0467955	7	0.736012
Thor	0.340381	8	0.027512
CG15414	-0.0865155	36	3701.84
tim	-0.118337	44	141960
CR45299	-0.727788	1	6.34177
CG31954	-0.333502	6	22.3864
CR45300	-0.496414	3	11.7766
CG33123	-0.11146	20	135.172
CG17593	0.249189	11	0.051999
CG3213	-0.147206	20	333.231
CG8851	-0.0335721	27	69.4227
Sr-CIV	-0.0300781	15	6.9868
CG8852	-0.187877	12	51.3141
Spindly	-0.0346011	10	2.99849
Che-13	-0.0752252	11	6.63338
CR44308	-0.325867	2	2.60615
drm	-0.0883563	33	1904.05
CR44309	-0.0777051	7	2.67667
CR44747	-0.287297	1	1.35337
CR43822	0.0158638	1	0.467469
CG43815	0.0603169	1	0.399998
sob	0.0371331	13	1.5256
CR43823	0.0165736	7	1.00692
odd	0.0175667	10	1.4595
CR44310	0.0823599	7	0.508996
Dot	0.0216989	17	3.24829
CG15418	0.0072318	3	0.63624
for	-0.0183605	168	8.42504e+11
mir-4972	-0.0234369	2	0.638556
CG34340	0.207315	60	0.00118784
Sfp24Ba	0.141353	4	0.288298
CG42463	0.131828	3	0.309087
Sfp24Bb	0.0507127	2	0.452317
Sfp24Bc	0.037737	2	0.480451
CG16704	0.171951	3	0.24497
CG3513	0.167063	2	0.263304
Acp24A4	0.182309	3	0.2307
CR43364	0.0952055	1	0.353939
CG43165	0.0736763	5	0.491043
CG16713	0.152774	2	0.281394
IM33	0.587997	2	0.0371811
CG3604	0.183514	1	0.259686
CG10031	-0.0416913	4	1.0266
CG42464	0.0351863	2	0.486184
CG42465	-0.0516564	3	0.894973
Sfp24C1	-0.102853	2	0.923826
CG42467	-0.146351	2	1.13094
CG43145	0.0216213	4	0.661642
CR44311	0.12888	1	0.314519
CG2816	-0.0205464	3	0.747348
CG31778	0.0373632	4	0.593183
CG31777	-0.0338144	4	0.971997
cutlet	-0.218476	20	2013.82
CG31955	0.447924	5	0.0238498
CG2818	-0.0915247	14	18.0222
lectin-24A	-0.190625	4	2.88521
Shaw	0.34576	43	4.35379e-06
CG10019	0.00188055	28	24.694
CG43707	0.648248	39	7.92374e-12
CG43703	0.505112	3	0.035541
mir-1004	0.552465	3	0.0270128
CR43704	0.533056	2	0.0480046
bowl	-0.0569386	51	24701
CG31960	-0.448643	3	8.92907
CG31958	-0.430106	2	4.23179
bark	-0.0762727	63	1.33227e+06
Reph	0.806633	19	2.5315e-08
CG3407	0.762521	14	2.75033e-06
CR44076	0.0440745	2	0.466498
CR44077	-0.0966204	4	1.50285
slp1	0.376912	7	0.0239963
slp2	0.0936038	11	0.531962
CR44983	0.0259963	3	0.570691
CR45451	0.0102861	4	0.715779
CR45449	-0.0322654	6	1.38984
CR45450	0.01248	4	0.704966
CR44078	-0.0099386	3	0.702796
CG3964	-0.141493	25	1353.21
Cep97	0.110036	22	0.526485
CG31957	0.610784	6	0.00368425
capu	0.0143088	57	716.936
fred	0.0295364	119	291095
CG31773	-0.279235	13	355.883
CG43797	-0.425226	1	2.19512
CR45344	-0.387467	2	3.47063
CG34176	-0.226941	3	2.47118
CG15422	-0.535588	2	6.91131
CG15423	-0.279079	2	2.09654
CG43773	-0.553129	1	3.43743
CG43774	-0.17031	4	2.50588
ed	0.0267595	115	268171
CR44984	-0.226956	4	3.71237
snoRNA:Me28S-C437	0.088662	1	0.362154
Sr-CIII	-0.209522	8	15.4634
Sr-CI	-0.108657	18	73.1631
CG2955	-0.485338	8	370.268
Or24a	-0.735436	7	2453.6
CR45791	-0.187992	3	1.97193
CR44057	-0.1211	2	1.00564
CG31961	0.303925	8	0.0418619
lectin-24Db	-0.040544	8	2.20969
CG3714	-0.0466656	26	87.7871
ft	-0.0940315	141	2142409689988050
CG3702	0.276752	15	0.0174957
RpL40	0.302341	7	0.0519985
CR44608	0.59897	2	0.0353314
CR45720	0.36911	2	0.102895
CR44058	0.334482	2	0.120873
CR44059	-0.0379394	2	0.683107
CR45294	0.0191074	2	0.523932
CR45295	-0.103652	3	1.20964
CR45296	-0.555179	2	7.57054
CG15425	-0.198262	5	4.42222
CR44080	0.0808678	2	0.393134
Art2	-0.110692	13	19.4914
tutl	0.726952	90	1.36786e-28
bdl	0.187016	23	0.0591658
Atet	0.272925	32	0.00114168
mir-1005	-0.0299479	2	0.658186
CR44697	0.357378	2	0.108665
CR44698	-0.560359	2	7.75512
CR44699	-0.590895	2	8.93843
CR44700	-0.445186	2	4.53921
CG15429	-0.181096	7	7.82055
Traf4	0.000415546	78	39982.8
CR45363	-0.0389574	4	1.00731
CG17612	-0.0522258	6	1.67088
CG3338	-0.0583529	16	15.0294
Psf2	-0.0528732	10	3.85858
Tps1	0.139138	25	0.228004
CG3652	0.198358	2	0.227642
l(2)k05819	-0.130298	16	66.4733
CG33003	-0.0695333	22	73.8379
Dim1	0.44463	6	0.017065
CG15431	0.373413	72	3.12249e-10
CG43055	0.187661	1	0.255938
tRNA:CR31963	-0.00744487	2	0.59279
CG34177	0.568575	5	0.00899484
CG34178	0.568575	5	0.00899484
CG43056	-0.00132436	2	0.576155
Sfp24F	0.146653	4	0.277888
CG15432	0.790801	3	0.00678906
morgue	0.233532	10	0.0740776
Elp3	0.254466	10	0.0554888
MFS18	0.205638	8	0.129808
CG15439	-0.0869464	18	44.4494
CG15440	0.454705	5	0.022578
ND-B8	1.19876	3	0.000638541
Gs1l	1.00675	4	0.000711515
RpL27A	0.552892	4	0.016587
snoRNA:Me18S-C1831	0.859007	2	0.0105433
mRpL27	0.572452	3	0.0240587
CG15435	-0.268015	7	19.2616
CG15443	-0.129475	7	4.57877
CG15436	0.0526641	4	0.533437
CG17840	-0.0471609	12	5.3328
ine	-0.0677157	39	3203.93
dpy	-0.0798473	566	2.30463e+58
HP6	-0.0959727	4	1.49611
CR43716	-0.00664461	2	0.590588
CR44609	-0.038627	4	1.005
CR45452	-0.00199147	2	0.577945
BG642163	-0.0168922	15	5.40116
CG15635	-0.0113613	48	960.188
CG43798	-0.119081	4	1.75629
CG3355	-0.0440582	13	6.18185
CG11929	-0.322136	23	129519
Bsg25A	-0.165203	13	49.869
Elba3	-0.573485	6	204.909
CG3251	-0.149905	14	52.6936
CG34351	0.040346	49	54.9745
Taf12L	0.0801787	4	0.440732
CG15631	-0.217697	9	25.2517
CG15630	0.0506382	84	686.984
CG42523	-0.199798	6	6.52
CG3294	-0.154395	9	11.3319
Clect27	-0.0917447	19	63.8604
CR45297	0.0534153	1	0.409796
CG15629	-0.415242	12	1990.69
CG3225	-0.137311	8	6.73303
mir-4910	0.269867	1	0.191844
CG15628	0.496322	16	0.000158039
Fnta	0.247083	10	0.0614416
mir-4912	0.42079	1	0.11301
Ir25a	0.261871	29	0.00277373
tank	0.286629	12	0.0248043
CG12194	0.707265	12	2.85263e-05
mxt	0.252555	28	0.00445005
CG11927	0.303383	2	0.139682
mRpS2	0.360045	5	0.0485231
Mon1	0.0360966	11	1.25648
pog	0.40971	38	8.03633e-07
Cf2	0.179871	26	0.0609298
CG3008	0.0700987	12	0.808313
CG15625	-0.0510022	10	3.76021
CR45716	-0.0147188	4	0.851383
CG3036	0.043363	30	7.20786
CG2837	0.0572948	16	1.37724
hoe1	0.313894	60	6.14426e-07
hoe2	0.0483612	12	1.14677
Sgs1	-0.155018	59	1.27692e+08
CG14044	0.391629	4	0.0507803
mRpL24	0.403444	5	0.0341675
betaggt-I	0.214211	6	0.143011
jet	0.119122	8	0.351499
Jon25Biii	0.0107981	7	1.06907
Jon25Bii	-0.0134349	11	2.63427
Jon25Bi	-0.090139	8	3.91138
Marcal1	-0.0454871	15	9.43883
CG34124	-0.0755654	50	60573.6
CR43824	-0.0593883	12	6.49229
CG34125	0.421791	3	0.0575975
Trip1	0.834873	6	0.000466073
Scox	0.926499	3	0.00309266
CG3756	0.347003	9	0.0198595
l(2)05714	0.320147	18	0.00388808
CG14043	0.219789	12	0.0727086
mRpL28	0.326703	7	0.0403899
Gmd	0.509842	9	0.00252811
CG3792	0.372322	8	0.0190458
CG8891	0.0876226	3	0.39932
CG8892	0.52166	9	0.00217685
CG34126	0.291416	56	6.38074e-06
Rtnl1	0.722881	46	2.04208e-15
CG31917	0.377186	4	0.0561328
Tfb5	0.377186	4	0.0561328
CG3887	0.310044	5	0.0726868
vkg	-0.103136	60	4.43984e+06
Cg25C	0.0793938	35	2.54906
CG14042	1.54486	12	4.00275e-11
SP555	1.54486	12	4.00275e-11
CG31650	0.719362	16	1.57396e-06
CG33995	0.478929	12	0.00112405
CG44000	0.478929	12	0.00112405
CG44001	0.478929	12	0.00112405
CG9121	0.403129	9	0.00975954
eIF-3p40	0.724962	8	0.000328421
CG14040	-0.0220212	6	1.2645
CG14036	-0.121852	1	0.757653
His3.3A	-0.00241278	2	0.579079
CG31918	-0.117013	9	7.05997
Rpn11	0.547149	9	0.00157655
CR45291	0.174661	1	0.267874
qtc	0.766513	27	1.94273e-10
CR43820	1.67026	2	0.000242402
mir-2495	0.159276	4	0.254585
CR45305	0.519943	1	0.0798222
RpL37A	0.522154	3	0.0321992
pgant5	0.397586	38	1.40087e-06
CG5828	0.318539	8	0.0353788
CG4230	1.02469	14	2.22279e-08
ND-13A	1.34327	6	4.27914e-06
Msp300	-0.0384861	373	4.53179e+30
snoRNA:Psi28S-2263	-1.0537	1	19.8844
snmRNA:765	-0.0972309	2	0.899987
snmRNA:128	0.158731	3	0.264473
snoRNA:Psi18S-525k	0.0244204	1	0.453651
snmRNA:158	-0.19753	3	2.08398
Cyp28d2	-0.0752691	10	5.25619
Cyp28d1	0.0598932	8	0.695178
CG7742	-0.186428	17	304.075
CG14034	-0.153191	8	8.08387
TpnC25D	-0.321274	15	2056.24
tkv	-0.16643	176	4.06487e+25
tRNA:CR31971	-0.0373222	1	0.563308
tRNA:CR31914	-0.0373222	1	0.563308
CR14033	-0.11306	3	1.2774
CR44744	-0.0654905	4	1.21091
Cyp4ac1	-0.189685	11	36.7011
Cyp4ac2	-0.0878326	10	6.25141
Cyp4ac3	0.0225105	9	1.20725
Bsg25D	-0.118752	35	11352.3
Bub1	-0.207763	22	3318.4
CR44743	0.109197	6	0.376827
CR44742	0.240032	2	0.187537
vri	0.0892259	54	3.96488
CR45730	-0.404073	1	2.0382
CG14024	0.136681	10	0.28198
Ncoa6	-0.00939367	38	176.686
CR44985	0.206124	1	0.239893
cype	1.18962	3	0.000673299
CG14022	0.46899	6	0.0136301
TotM	-0.17026	2	1.26395
fusl	-0.145186	38	89147.2
CG12512	-0.0965318	17	42.8061
nompC	0.0222299	58	474.191
CR42850	-0.0491511	8	2.43989
CR44745	-0.00550977	3	0.68499
H15	0.125539	25	0.347375
CR43713	-0.0127192	2	0.607509
CR43714	0.15923	1	0.282767
CR43715	0.165079	3	0.254922
CR31647	0.0516814	22	2.62459
snoRNA:Me28S-A2486	-0.00313381	4	0.785627
mid	0.203104	20	0.048149
CR45287	0.222569	2	0.203402
CG14020	0.209051	7	0.136816
CG7382	0.54497	9	0.00162064
cl	0.563502	6	0.00569907
CG7371	0.0559735	10	0.858992
CG6907	0.0835749	12	0.650746
CR44793	0.154909	6	0.247163
Cap-D3	0.00685315	44	193.693
CG31648	0.3074	10	0.0267247
CG31915	0.016388	9	1.30454
CG7277	0.0927636	5	0.420845
tomb	-0.0522928	4	1.10496
CG14015	0.0832574	10	0.58945
Hel25E	0.121737	11	0.349356
Lam	0.205778	25	0.0289652
Oscillin	0.0947203	12	0.543914
CG14014	-0.0791518	10	5.54554
CG18269	-0.113819	6	2.94944
CG14013	-0.278837	5	8.48134
CG14017	-0.212028	8	15.9159
GluRIIA	-0.169764	19	418.532
GluRIIB	-0.0551724	24	75.7378
CR44794	0.0481377	3	0.501976
snRNA:U4:25F	0.0219124	3	0.584356
CG14011	-0.0240021	4	0.908025
CG7251	-0.359892	6	28.5576
CG18266	-0.169232	12	38.0147
DIP-eta	0.0598343	25	2.65627
CR44795	0.0600402	2	0.433117
CR44796	-0.0813412	2	0.835882
Cyp6a16	-0.126574	13	25.6278
DIP-theta	0.188737	42	0.0152833
CR44822	0.252081	5	0.116121
mir-959	-0.102622	1	0.708251
mir-960	-0.102622	1	0.708251
mir-961	-0.0533431	2	0.733835
mir-962	-0.0378974	1	0.564445
mir-963	-0.0309219	2	0.661174
mir-964	-0.0297332	2	0.657529
CR44821	-0.466017	3	9.87478
Hsp60C	-0.114393	23	335.272
CG12511	0.0100324	4	0.71704
CR44819	0.141736	2	0.296216
CR44820	0.105826	2	0.350053
CG7236	0.213617	18	0.0448414
CG14007	-0.0345	13	5.243
CR44818	-0.0425446	7	1.85885
CG34011	-0.150986	3	1.59136
CG11149	-0.120244	9	7.35465
sip1	-0.0425847	19	19.5324
CG11030	0.0598405	99	905.437
CG14006	0.503498	10	0.00178435
CG11147	-0.143562	27	2689.9
CG11029	-0.012164	20	11.0253
obst-E	-0.0359538	11	3.68831
CG9171	0.185608	63	0.00456377
CR31912	-0.0655301	11	5.73858
CG31913	-0.00274658	5	0.910686
CG14005	0.207045	7	0.139692
CG7239	0.168164	9	0.191028
CG11034	-0.17655	19	492.89
CR44575	-0.352702	1	1.70222
CR44576	-0.352702	1	1.70222
CG43307	-0.180457	1	0.930498
CG31644	0.129017	3	0.314162
TrissinR	0.0820912	44	3.67494
rau	-0.169812	38	275605
CG44574	-0.281202	3	3.38415
Sfp26Ac	-0.317292	2	2.50427
CG43185	-0.747774	2	18.5396
CG9029	-0.284911	6	14.2983
CR44577	-0.0599768	2	0.756826
CR44578	-0.0471389	1	0.583035
Acp26Ab	-0.0526096	4	1.10739
Acp26Aa	-0.324295	4	7.29388
CR44579	-0.0263888	1	0.542121
CG9021	-0.0215356	13	4.19322
CR43808	-0.0235876	1	0.536822
bchs	-0.129882	67	2.3519e+08
CG14000	-0.204816	6	6.82894
CG9016	1.48296	4	2.61361e-05
CR43926	0.00764374	2	0.552621
dsf	0.0715068	27	2.10951
CR45288	0.091788	1	0.358206
CR45289	-0.0508569	2	0.7254
Sfp26Ad	-0.0150638	5	1.00601
Gpdh	1.39321	23	5.64779e-17
CR44986	1.59071	4	1.23754e-05
CG9044	-0.068032	22	70.8484
CG13999	0.3075	5	0.0741967
CG13998	-0.145547	2	1.12672
Vm26Ab	-0.188175	3	1.97402
Vm26Ac	-0.244211	2	1.78272
Vm26Aa	-0.422818	3	7.68812
psd	-0.202276	9	20.7737
CG13992	-0.176956	11	30.3432
Ucp4C	-0.496049	6	100.297
Ucp4B	-0.289219	9	62.4407
CR43465	-0.289219	9	62.4407
chic	0.813567	19	2.14197e-08
eIF-4a	0.6917	19	4.03826e-07
ifc	0.550663	12	0.000354432
lid	0.726161	36	1.58424e-12
Tsp26A	-0.0554714	15	11.4701
Gal	-0.0542373	19	25.8645
CR43866	-0.0480724	14	8.10961
CG9098	0.00774179	19	5.80857
H2.0	-0.0659227	33	774.231
CG13996	-0.20637	3	2.19351
CG9107	-0.0329191	8	2.02397
CG9109	0.465201	16	0.000300656
mtm	0.0603736	11	0.874129
CG9117	0.301822	4	0.0946908
CG31643	-0.182058	17	276.435
ade2	0.0362179	31	10.4133
mir-966	0.931326	2	0.00753217
slmo	0.788183	8	0.000158596
CG34179	0.775833	8	0.000182832
CG12393	0.451874	8	0.00762086
CG9135	0.188215	9	0.148208
CG13995	0.573127	17	1.94388e-05
CG34180	0.672414	1	0.0467666
ND-51	0.664536	12	5.67313e-05
CG13994	1.21789	4	0.000164422
Fbw5	0.149932	16	0.203047
CG9147	-0.143629	6	3.88315
CG9150	-0.209582	5	4.84588
CG13993	0.00574891	5	0.850255
CG9154	0.28705	2	0.150705
Kr-h2	0.533924	10	0.00117249
CR43801	-0.356254	1	1.72356
CR9162	0.300829	3	0.116091
CR44773	-0.0140341	2	0.611235
Kr-h1	0.588936	40	7.59191e-11
CG45075	0.315791	18	0.00429687
CG9175	0.27971	5	0.0928809
stai	0.415329	43	1.20589e-07
CG31642	0.574171	6	0.00516478
Arpc4	0.295367	5	0.0818409
WDR79	0.0799471	9	0.583516
B9d2	-0.0779389	12	8.75032
tectonic	-0.0779389	12	8.75032
CG9222	-0.120945	9	7.42022
CR45719	-0.223327	2	1.61773
CR44824	-0.160158	1	0.866572
CG13991	-0.0404751	26	71.9641
Muc26B	-0.101859	5	2.02889
CG31639	-0.0298539	2	0.657899
CG13989	-0.467572	4	19.71
CG34380	0.292594	70	4.27723e-07
Ugt37b1	-0.155017	12	30.243
CR44823	-0.509295	2	6.11588
Ddr	0.0620591	126	5492.67
AANATL2	0.101618	10	0.457499
CG13983	-0.00411133	7	1.24782
CR42735	-0.211528	3	2.26006
CG43922	-0.00415262	3	0.679624
CG13984	-0.211398	5	4.91755
PDZ-GEF	-0.0102292	35	113.953
Pez	-0.255467	18	2127.05
Cpr	0.162471	34	0.0782242
CG9497	-0.0254351	9	2.21498
CG9498	-0.0302297	10	2.82293
ppk7	0.0103072	9	1.40891
ppk14	-0.287953	8	38.1502
CG9500	0.188711	3	0.222298
CR44777	0.263451	2	0.168185
CR44778	-0.131118	2	1.0536
CG9505	-0.176498	17	244.866
slam	-0.0292108	32	148.203
DIP-epsilon	-0.0901357	73	4.5715e+07
CG9507	-0.0308145	13	4.92034
CG42370	-0.106649	11	10.6097
CG42369	-0.112006	12	15.1382
CG13982	-0.0219313	9	2.11889
Tig	-0.1111	62	1.35275e+07
Fic	0.289368	12	0.0237348
CG9527	-0.0089451	63	8876.36
retm	0.161641	17	0.153518
frj	0.209975	15	0.0644278
CG16947	0.0177487	25	9.77607
CG9531	0.170869	6	0.213321
mmy	0.0649303	17	1.26525
CG9536	0.0476493	11	1.05722
Sec61alpha	0.068906	20	1.42458
CR45463	0.13062	2	0.311931
Daxx	-0.0613591	18	24.7057
KFase	0.0256279	6	0.814694
epsilonCOP	0.456092	7	0.0105571
CG9548	0.77092	4	0.00365422
CG31638	-0.108651	29	1450.4
CG9547	-0.0254789	14	5.35394
CG9550	-0.166172	11	25.8262
CG31637	0.143352	64	0.104227
CR44775	0.691281	3	0.012085
eya	-0.0298543	68	104245
CR44776	0.0377068	3	0.533251
Osm6	0.0559159	8	0.727754
COX5B	1.64406	6	2.66766e-07
CG9596	0.300547	15	0.0109949
COX5BL	0.51983	11	0.000910517
Ent2	-0.0584899	7	2.19309
CG13766	0.0552539	6	0.619851
CG11319	0.253181	41	0.000684295
CG11050	0.662009	21	2.43807e-07
DIP-iota	0.144711	11	0.247827
CR44913	0.0893776	1	0.361246
CG34345	-0.0946181	13	14.7753
Oatp26F	-0.208046	27	22955
CG31635	-0.0161322	44	650.347
Tango1	0.0846404	30	1.58579
CG31633	0.106986	13	0.457742
CG31636	-0.156653	10	16.1619
CG11070	-0.0764761	17	27.6404
CG13771	-0.235196	6	9.0382
cup	0.0103176	44	161.371
CG34310	0.0103176	44	161.371
Galt	0.109346	11	0.420436
Spn27A	-0.118244	10	9.51189
cort	0.165512	6	0.224129
Nse1	0.104489	4	0.372324
Nhe3	-0.0142539	16	6.04164
CG11327	-0.34038	7	40.7944
Tsp	-0.0597399	92	2.02091e+08
AkhR	-0.0445004	22	37.0673
Aatf	0.0313571	4	0.618425
homer	0.141833	10	0.262626
Liprin-alpha	-0.150945	30	8978.01
TTLL3B	-0.18882	20	952.616
TTLL3A	-0.0380709	18	14.476
CG11221	-0.0368455	52	8815.69
CG31910	0.0326061	6	0.763896
snoRNA:Me28S-G2743	-0.0597134	1	0.609318
CG44271	0.0910107	2	0.375021
CG11322	-0.211798	5	4.93348
CG11321	-0.0797125	73	1.86786e+07
CG17378	0.419542	18	0.000397105
nrv1	0.272035	27	0.00268277
nrv2	0.143431	35	0.168723
CR43610	-0.143663	2	1.11689
tRNA:CR31631	-0.00155054	1	0.496903
CG17376	-0.0525305	4	1.10678
CG17377	-0.0460794	8	2.35511
CG11236	-0.00539968	7	1.26461
CG17375	-0.0208274	9	2.08949
CR44081	-0.0159093	4	0.858445
sens-2	0.0584663	28	3.52688
Rca1	0.545516	4	0.017458
l(2)k09022	-0.129953	36	24540.1
Nha1	-0.204308	31	93050.8
CR44915	0.270762	2	0.162563
CR44914	0.997796	2	0.00552937
Nlg2	0.321243	61	2.92575e-07
mir-932	0.137564	1	0.305086
CG13773	1.39722	8	1.42824e-07
Rat1	0.0220508	20	4.64858
Wee1	-0.0341472	10	2.97977
x16	0.217407	20	0.0335575
CG32829	0.0255108	3	0.572298
nop5	0.123703	8	0.333439
snoRNA:nop5-x16-a	0.0436335	1	0.424096
Hrb27C	0.00630459	29	24.3968
CG43232	0.0950153	4	0.39762
CG18304	-0.0969823	60	2.86828e+06
Fgop2	-0.11372	7	3.88863
ihog	-0.142063	13	33.4683
Gas41	0.0911569	6	0.44507
SA	-0.0688514	21	57.8051
CG13775	-0.0281772	14	5.62612
CG3430	-0.123389	11	13.6259
Atac1	0.042106	5	0.633773
CG10399	-0.240906	7	14.5412
sip2	-0.0980913	14	20.3337
Coprox	0.114415	9	0.377199
smt3	1.80712	2	0.000128269
snRNP-U1-70K	0.0181204	20	5.13341
CR43142	-0.137487	6	3.66924
uif	-0.0527516	142	3.06943e+12
CR44326	-0.11851	4	1.74934
CG43321	-0.0738036	3	1.01752
CG43322	0.0793072	8	0.555926
ade3	-0.128677	57	1.12525e+07
Pcp	-0.0606772	8	2.78616
CG31908	-0.0530174	7	2.0721
CG3476	-0.142197	5	2.81091
Rab30	0.269227	13	0.0279463
Caper	0.266493	34	0.00107033
milt	0.370156	64	3.74869e-09
Mnn1	-0.130875	27	1764.15
CG31907	-0.287877	6	14.695
Sem1	-0.0483019	1	0.585418
Nuf2	0.246028	9	0.0712952
CG11289	-0.0351169	13	5.29903
Pvf2	-0.302848	45	3.8834e+09
CR44611	-0.255503	6	10.9006
CR46196	0.209607	1	0.236981
Pvf3	-0.00769073	87	342211
CR44612	0.283801	4	0.107302
CR44610	0.0894877	2	0.377687
CR46210	-0.0872279	1	0.671033
CR44613	-0.170919	1	0.899894
CG4495	0.371246	15	0.00276567
CG4496	-0.0713917	25	154.442
CG4497	-0.0270908	20	16.0701
CG4502	0.079693	14	0.774929
CG13784	0.342614	32	7.55345e-05
ico	0.364693	11	0.00925265
CR44989	0.310452	4	0.0891869
Ndae1	0.0370065	83	2367.22
CG43799	-0.356209	3	5.22637
CG43800	-0.029821	3	0.78861
CG13786	-0.0597632	14	10.0533
Wnt4	-0.000876538	58	2319.9
CG31909	0.00907512	3	0.62948
wg	0.00343393	30	31.1807
CR45304	-0.0419641	4	1.02854
Wnt6	-0.0123735	79	151594
Wnt10	-0.0677614	58	229811
CR44063	-0.241622	3	2.6906
ninaC	-0.0946611	35	4087.69
CG5149	0.0634361	10	0.774922
gudu	-0.0197872	16	6.77355
CG5160	-0.18662	11	35.0579
CR44079	-0.167064	6	4.82045
CG5171	-0.141957	11	17.984
CR46205	-0.220505	1	1.07079
CG5177	-0.121875	19	131.995
CG5181	0.00992904	5	0.822009
CG15818	-0.0392969	8	2.17819
chm	0.180501	37	0.0311255
CR43857	1.04018	4	0.000564198
mir-275	0.924629	1	0.0193132
mir-305	0.924629	1	0.0193132
CG5261	0.536068	15	0.000110767
CG5958	0.147829	9	0.247108
CG5973	-0.03377	27	69.881
santa-maria	-0.119301	24	512.555
Gr28a	0.0791183	7	0.526397
Gr28b	0.205435	23	0.0348907
CG6055	-0.111213	11	11.3587
Ziz	-0.0588243	88	7.76325e+07
CG6441	-0.191904	16	237.441
Obp28a	0.369562	5	0.0449306
RapGAP1	0.00932904	153	4.96934e+08
CR44082	0.217353	3	0.188305
CR46063	-0.0596001	2	0.755502
Spn28B	-0.105326	9	6.0891
CR45370	0.121403	1	0.322874
Cyp4d21	-0.148946	10	14.531
CG6739	-0.0351651	34	271.942
CR44799	-0.0358677	3	0.81673
CR44800	-0.0572478	4	1.1436
Slob	0.472841	68	3.30955e-13
Myo28B1	0.35387	60	3.59615e-08
CR44148	0.0639385	3	0.458059
CG18585	-0.031761	10	2.88323
CG7025	-0.0197148	7	1.46699
CG43235	-0.10685	5	2.11241
Tep2	-0.103829	33	3541.74
Tep3	-0.128204	30	3898.62
CR44990	-0.365872	10	290.117
Ntl	-0.361996	9	156.872
tRNA:Y1:28C	-0.233558	1	1.12093
CG33296	-0.241009	9	33.9189
CG13793	-0.00513284	6	1.08205
CG13794	-0.357805	10	259.548
CG13795	-0.19846	10	28.7799
CR46074	-0.152616	2	1.16438
CG13796	-0.0578406	14	9.70428
CG31904	0	9	1.60526
Acp1	0.425329	6	0.0203912
CG7214	0.141169	6	0.280567
ATPsynGL	0.0995544	1	0.348582
CG7203	0.929974	6	0.000193818
CR45718	1.23788	2	0.00181046
CG46025	-0.129891	32	7494.66
CG7191	-0.0852055	12	9.83561
CG7179	-0.186641	7	8.28342
Uro	-0.0735105	10	5.13014
CG7164	-0.147154	6	4.01151
CG7154	0.124396	19	0.349338
CG7149	0.401511	18	0.000600689
LKRSDH	-0.0558615	26	117.937
CR44825	-0.21891	5	5.22534
Herp	0.058333	11	0.901199
r2d2	0.277977	3	0.132527
cdc14	0.254355	30	0.00313803
LanB1	-0.108048	60	6.2927e+06
CR45008	-0.422117	3	7.65695
CG7115	-0.0506209	19	23.7059
Rack1	0.434905	15	0.000798155
mts	0.700902	15	4.43537e-06
CR43100	-0.249462	4	4.33976
CG14537	-0.147571	4	2.14014
CG14535	0.341938	31	9.89719e-05
lectin-28C	-0.0283072	12	3.93742
TwdlE	-0.0266101	12	3.83136
Proc	0.116901	7	0.355757
CR45364	0.108504	1	0.337813
tRNA:G3:28D	0.108504	1	0.337813
spz3	-0.0776542	27	300.634
CG7102	-0.0232247	15	6.11187
SmE	-0.021145	3	0.749945
CG34132	0.130855	1	0.312348
Spn28Da	-0.117009	8	5.32958
Spn28Db	-0.212587	8	16.0187
Snoo	-0.0107507	188	4.66155e+12
CG7231	0.426402	10	0.00517134
pes	0.0600161	32	4.57924
CG7227	-0.0821201	28	443.892
CR44996	-0.0703982	16	19.2773
Sirup	0.174189	3	0.241814
Wwox	0.228903	9	0.0885516
Spn28Dc	0.056931	20	1.92733
CG12560	-0.0995912	5	1.99205
CG34010	0.0163665	4	0.68621
Tg	-0.0103772	58	4456.32
CG7367	0.145238	51	0.115532
baf	0.0926481	7	0.457488
Cka	0.23344	36	0.00329393
CG7429	0.104836	6	0.392301
RpL36A	0.695387	5	0.00322758
snoRNA:Psi28S-2648	1.17211	2	0.00245824
CG7466	-0.277409	46	1.57091e+09
poe	-0.222525	88	1640057907564260
MED20	0.448601	6	0.0164511
Trf	-0.0672343	4	1.22565
Mcr	-0.107834	34	5451.65
CR45257	1.81273	2	0.000124969
Bsg	0.00880781	58	1192.56
mon2	0.0450067	33	9.04493
CG8673	-0.0159173	6	1.19526
CG12375	0.0521132	3	0.490545
CG8668	0.161431	21	0.132791
PAPLA1	-0.122609	87	4.16134e+10
mir-4984	-0.210123	3	2.24173
CG42762	-0.211408	3	2.25848
CG42763	-0.180538	4	2.69018
CG43394	-0.0522272	43	3542.41
CG31606	-0.365226	5	17.0488
Rbsn-5	0.38761	15	0.00200936
CG8498	0.582074	2	0.0382194
Piezo	0.0339248	101	22505.3
CG34134	0.429754	2	0.0776095
CG8475	0.0882234	24	1.05298
CR44116	0.384472	13	0.00383511
CG8460	0.512055	8	0.00381124
PGAP5	0.0949809	11	0.521126
SLC5A11	0.051364	16	1.55682
CR44119	0.0810484	13	0.71574
CR44120	1.20571	2	0.00210261
CR44121	1.20276	2	0.00213165
CG8419	-0.0842783	19	53.345
Su(var)205	0.309417	9	0.0319586
Ssb-c31a	0.404875	3	0.0635289
CG8372	0.271178	4	0.117124
CG8360	0.775548	5	0.00168852
CG8353	0.242955	9	0.074123
CG8349	-0.398538	3	6.67912
CG8292	-0.118037	10	9.48477
Snx6	-0.0805115	14	14.72
Pvr	-0.0635984	66	1.00358e+06
Spn28F	-0.16098	7	6.34804
CR43262	0.00995643	3	0.626274
CG14277	0.0160496	11	1.69542
CG43057	-0.0247367	9	2.19549
CG8086	-0.0495546	64	223617
Btk29A	-0.0229552	88	1.92788e+06
mir-2b-1	-0.14229	1	0.813942
tRNA:K5:29A	-0.0146634	1	0.520284
CR43752	-0.185387	3	1.94238
wol	-0.0255563	6	1.30642
Scgalpha	0.647061	10	0.00024601
CG7840	0.238509	9	0.0784137
Ostgamma	0.0978207	5	0.403991
CG7818	0.395501	8	0.0145846
CG7810	0.156211	6	0.244212
CG7806	-0.160575	32	24776.9
mtsh	-0.399085	14	5135.06
CG7787	0.763025	3	0.00797455
CG7781	1.75061	6	9.98238e-08
CG14275	-0.0663655	12	7.2636
CG14274	-0.00511529	4	0.796503
CG14273	0.0610867	9	0.740857
CR45371	-0.0103512	9	1.82999
CG7778	-0.173733	17	230.536
Mur29B	-0.051443	5	1.34988
CG7627	0.325559	25	0.000710029
RpS13	0.554012	5	0.0101184
CSN8	0.614431	4	0.0108227
Pp2A-29B	0.569341	17	2.11119e-05
CR45341	1.03285	2	0.00469753
CG17292	0.0581353	13	1.0623
Wdr82	0.187674	9	0.149226
CG13390	0.179601	8	0.175186
CG17294	0.148278	5	0.268696
Aats-ala	0.090855	26	1.06164
CG13392	1.03491	4	0.000585229
Rcd4	1.19856	5	5.52989e-05
l(2)k12914	0.172015	2	0.25731
CG13384	0.036048	14	1.72825
CG42819	-0.134182	4	1.95028
snRNA:U6atac:29B	-0.27306	1	1.28746
CG42820	-0.272657	13	317.737
Acp29AB	-0.0791944	3	1.0498
lectin-29Ca	-0.301989	1	1.42492
CR45343	-0.531488	4	30.7101
Peritrophin-15b	-0.541011	3	15.2492
Peritrophin-15a	-0.268866	5	7.82464
CG13385	-0.0537219	10	3.90404
CG13386	-0.198097	5	4.41631
CG31898	0.0807933	6	0.489727
fy	0.0394122	7	0.794579
CR44991	0.326627	3	0.0999721
emb	0.0412225	27	5.77405
CG13397	-0.135227	16	73.6006
CG13398	0.0761131	18	1.05293
Akap200	0.335786	46	3.5774e-06
grk	-0.0206466	10	2.47319
D12	0.0461603	13	1.3058
Chrac-14	0.499668	5	0.0156987
mus201	0.118162	17	0.396257
CG31897	-0.180945	18	384.499
U26	-0.1643	11	25.1138
fu12	-0.028916	43	1065.1
fu2	0.0751796	16	0.951687
d	-0.239279	82	737088469673581
CheA29a	-0.55699	3	16.7285
tRNA:CR31896	0.0134907	1	0.471375
tRNA:CR31892	-0.020527	1	0.531092
CG43796	-0.107816	7	3.65768
CR43604	-0.691586	2	14.2765
CG13088	0.060145	11	0.877119
CG43400	-0.103968	3	1.21185
Dh31	-0.0448157	22	37.3904
Bace	-0.144637	6	3.91943
CG13096	-0.108701	13	18.8337
CG13097	-0.0678399	13	9.3135
PIG-U	0.11936	9	0.354315
mRpL51	0.352706	3	0.0859515
CG13090	-0.181466	7	7.85061
CG13091	-0.223996	12	91.7549
Acer	-0.318867	14	1175.7
lmgB	-0.0330337	14	6.15136
lmgA	-0.0330337	14	6.15136
CG17834	-0.0286581	43	1051.03
tRNA:CR31604	0.470799	1	0.0948336
tRNA:CR31603	0.470799	1	0.0948336
Sema-1a	0.214491	177	7.38892e-09
tRNA:CR31895	-0.26654	2	1.97779
CR43855	0.198776	3	0.209706
tRNA:CR31602	0.470133	1	0.0950553
Glt	-0.268916	16	1166.1
CG9287	-0.266088	13	283.732
tRNA:CR31889	-0.126335	1	0.769656
CG9289	-0.153397	18	204.306
tRNA:CR31890	-0.377606	1	1.85756
tRNA:CR31888	-0.218625	1	1.06375
PrBP	0.0690453	6	0.545792
Trs23	-0.184348	3	1.93073
Hnf4	-0.167718	78	1.94851e+11
CR44992	0.0183874	5	0.767692
CG9314	-0.329422	12	500.401
raw	-0.0775822	78	5.06277e+07
CG45307	-0.0190875	2	0.62577
CG12438	-0.0734478	6	2.03226
LManIII	-0.0103873	21	12.3602
LManIV	-0.0976682	14	20.1762
LManV	-0.123107	23	430.431
LManVI	-0.0433055	25	64.731
CG42710	-0.0793725	4	1.33335
SoxN	0.721798	9	0.000172826
CR45365	-0.216369	2	1.56622
CR45260	-0.0444073	33	326.632
CG32986	-0.0907758	5	1.85505
CG32987	0.00849475	9	1.44161
CG32988	-0.0593113	7	2.21185
CG32983	-0.03484	6	1.42325
CG9483	-0.024628	10	2.6129
CR44414	-0.211253	6	7.24678
CR44415	-0.0397623	12	4.73431
CG42713	-0.393877	4	11.8202
CG34398	-0.0254757	134	8.35536e+09
Tsp29Fa	0.0286007	11	1.40543
CR46071	0.0184852	9	1.27036
Tsp29Fb	0.311892	13	0.0133968
CG9510	-0.0157589	11	2.72737
CG9515	0.0429579	7	0.765894
C1GalTA	0.325288	20	0.00220386
CG31886	0.0636654	27	2.73784
CG9525	0.0685778	10	0.721835
CG32985	-0.125415	9	7.85212
CG32984	-0.0256193	10	2.64889
CG18088	-0.039319	13	5.69702
CG9541	0.270539	13	0.0273219
CG13101	-0.202012	19	910.378
CG18662	-0.265043	5	7.58657
rost	0.0181555	16	3.0923
CG9555	-0.0279723	13	4.68514
alien	-0.03811	20	21.2233
CG17906	-0.126336	8	5.93382
CG18661	0.147904	5	0.269511
Try29F	0.0230908	8	1.062
CG9568	-0.428969	4	15.0788
CG13102	-0.287059	11	157.3
Rcd-1r	-0.205333	9	21.5935
CG9582	-0.237915	12	114.787
CR44352	-0.245664	8	23.4441
DIP-zeta	0.311088	27	0.00073226
CR44483	0.689006	3	0.0122454
CG12439	-0.070325	5	1.57244
Toll-4	-0.0399106	19	18.3134
CG31609	-0.337681	2	2.75334
CR44482	-0.562579	2	7.8356
Or30a	-0.206385	2	1.49516
CR44617	-0.522482	2	6.50265
CR44616	-0.243607	1	1.16114
CR44615	-0.124834	1	0.765616
CG32982	0.187782	86	0.000820938
CG13108	1.43763	6	1.79171e-06
CG9586	0.810028	5	0.00127785
tai	0.100386	143	34.7293
tRNA:CR31885	0.0997583	2	0.360071
aust	-0.0362173	7	1.7408
CR43734	-0.123954	1	0.763258
borr	0.389973	6	0.0282561
lectin-30A	-0.115949	6	3.00799
Ggamma30A	0.454459	61	1.96067e-11
CR45262	1.30531	3	0.000344415
CR42844	-0.0831352	2	0.842884
CR45456	0.00249199	2	0.56602
CR45457	-0.290989	1	1.371
CG17005	-0.0979922	19	74.236
Cks30A	-0.227887	5	5.61855
Eaat1	-0.0186742	32	98.2963
CG3748	-0.333332	8	64.3298
CR44802	0.076898	3	0.424922
CG43350	-0.153742	2	1.17049
CG13110	-0.132048	5	2.58955
CR43404	0.689865	3	0.0121845
CG34181	-0.0677738	3	0.982581
Shawl	0.22782	82	2.28818e-05
CR43865	0.266894	5	0.103018
Aldh	0.100954	17	0.576728
CG4438	0.514011	7	0.00579025
Mco1	-0.148771	28	4393.58
Fbp2	-0.135534	6	3.60373
CG42847	-0.144801	4	2.0994
FucTB	0.0206539	4	0.666098
scat	-0.105378	13	17.7855
CG3769	0.00519508	9	1.5031
RpS28-like	0.241182	2	0.186536
numb	0.137571	68	0.154932
CG33723	-0.0133843	1	0.517955
CR43769	-0.121328	2	1.00671
Gdi	0.749625	16	8.42142e-07
CG33298	0.0328585	60	284.478
Oatp30B	0.10693	66	1.71827
CG31883	-0.0889365	1	0.675065
CG17855	-0.138466	11	17.0697
Cpr30B	-0.0208157	7	1.48383
CG13113	-0.0156782	5	1.01102
CG13114	0.378243	8	0.0177907
jp	0.150765	54	0.0765851
CR44149	0.415643	5	0.0309596
CG3838	0.341388	15	0.00495384
Mtpalpha	0.0686159	23	1.76385
CG31709	-0.0154091	5	1.00882
gcm	-0.00815173	14	3.89385
CR43621	-0.0410023	6	1.50652
CG3841	-0.0791877	15	18.2237
CG4382	-0.0985272	13	15.8049
gcm2	-0.0908169	19	62.4485
Trx-2	1.47735	11	5.54738e-10
GlcAT-S	0.565425	22	1.89169e-06
CG31882	0.596883	5	0.00715532
Apoltp	-0.111326	91	3.95386e+10
CG33299	-0.307465	8	47.7603
CR46208	0.413312	7	0.0164517
CR44150	0.0223246	3	0.582962
Pka-C1	0.601734	42	1.38968e-11
hoip	1.68571	4	6.40179e-06
pelo	-0.146343	34	26699.1
CG31710	-0.248242	17	1170.75
CG4364	0.0517788	15	1.41346
Nckx30C	0.645855	106	5.42865e-29
CG13116	0.351912	9	0.0186631
CG13117	0.582701	2	0.0381081
Cyp4e3	0.0831366	15	0.766353
zf30C	0.252005	10	0.0574057
Taf11	0.890049	5	0.000669265
und	0.316736	11	0.0189473
ppk18	-0.137444	30	5471.41
CG4017	-0.0700484	9	3.89603
CG17633	-0.0735361	8	3.23078
ppk16	-0.355779	6	27.4942
ppk11	-0.169507	9	13.7207
IP3K1	0.0640351	42	8.20711
CR18854	0.327464	19	0.00261851
CG4036	0.857853	6	0.00037703
CG13123	0.433256	7	0.0133781
nAChRalpha6	0.0440838	142	359990
CR43766	-0.299571	3	3.76421
CR44701	0.800766	1	0.0298179
FKBP59	0.532404	10	0.00119733
CG34183	0.232837	1	0.218443
CG4537	0.281016	2	0.154994
mtDNA-helicase	0.241783	10	0.0661038
Uhg2	0.662589	5	0.00420726
snoRNA:U14:30Eb	0.390252	1	0.125783
snoRNA:U14:30Ea	0.715775	1	0.0401701
snoRNA:Me18S-G1620	0.695876	2	0.0225136
snoRNA:Me18S-A1576	1.03905	2	0.00456421
Bka	1.36151	5	1.48164e-05
RpS2	0.331092	8	0.0306175
Muc30E	0.0592172	4	0.509726
CG13124	-0.0383606	16	9.94285
Etl1	-0.051256	12	5.69602
Srp54	0.202114	18	0.0583918
yip2	0.307422	16	0.00783671
CG5885	0.913898	4	0.00135508
CG4598	-0.0623464	5	1.47424
CG4594	-0.0559001	7	2.13498
CG4592	-0.0942849	8	4.10262
TbCMF46	-0.0344253	21	23.3065
CG42366	0.0869774	28	1.32291
CG42367	-0.239437	5	6.16833
Cpr30F	-0.0538788	7	2.09069
CG31712	0.194401	7	0.159264
CR45007	0.454627	7	0.0107188
Apf	0.357326	5	0.049601
CG4619	0.0236874	36	30.5043
CG5853	-0.0733861	61	676797
CR45949	-0.116835	10	9.32869
mir-87	-0.112337	2	0.965484
CG13126	0.0544942	10	0.876711
CG4709	0.0513375	8	0.767148
CG5846	0.219285	4	0.167885
CG4658	0.214846	5	0.156894
CG5850	-0.0283474	17	9.67566
CR44872	-0.119717	4	1.76406
CR43683	-0.032762	6	1.39623
Dref	0.241676	11	0.0581779
RpL13	0.387848	5	0.0387575
CR13130	0.555012	3	0.0266171
bib	-0.109229	26	654.258
CG31875	-0.14843	28	4342.28
SoYb	-0.181592	25	4683.17
CG4747	0.361945	25	0.000230157
CR44873	1.31782	3	0.000320318
Trp1	0.38721	18	0.00083409
CG13131	-0.235307	23	10742.2
CG13127	-0.058676	20	35.6665
obst-B	-0.161496	14	65.2041
CG33301	-0.258628	7	17.4749
CR44874	-0.171387	3	1.79104
CR44875	-0.144729	1	0.820934
Cpr31A	-0.114769	5	2.25204
Pen	-0.285683	18	4255.81
Spn31A	-0.237962	10	49.644
CG44153	-0.143769	221	4.97053e+29
CG13133	-0.0290091	8	1.93487
CG34109	-0.189386	55	3.28567e+08
CG13135	-0.201939	4	3.12082
CG4839	-0.232635	26	34388.2
CG13137	0.00551814	8	1.30016
Sur	-0.263324	44	2.95307e+08
CG31874	-0.192391	11	38.2162
Ripalpha	-0.131762	5	2.58357
RpL7	0.238909	8	0.0884975
CG34159	0.115603	9	0.37157
CG5734	0.266239	11	0.0403013
CG5731	-0.149452	14	52.2565
CR44845	-0.242527	5	6.32433
CG5727	0.52673	4	0.0198884
CG4901	-0.265566	11	114.083
Npc1a	-0.0169911	21	14.7129
Prosalpha6	0.275893	9	0.0488518
CG4908	0.700486	9	0.000226343
CG5708	0.518422	4	0.0210686
CG5694	-0.100903	9	5.7576
eEF1delta	0.187373	11	0.130988
mthl15	0.0633853	8	0.667781
me31B	0.29838	14	0.0139267
chico	-0.148094	12	27.0551
CR44995	-0.260522	12	165.143
bsk	1.24055	8	8.67437e-07
CG31717	1.27964	6	7.69736e-06
Ror	0.360583	7	0.0284241
CG5676	0.217444	2	0.208308
Pten	0.3408	14	0.00638681
Rsf1	1.19562	11	3.73952e-08
CG18619	0.57321	3	0.0239533
Mob3	0.160267	4	0.252841
CG4953	0.0816279	4	0.436323
CG4957	1.34417	4	6.8461e-05
Mulk	0.236994	7	0.102399
trk	-0.0446505	8	2.31668
Utx	-0.141838	8	7.09331
CG34043	-0.465296	6	75.5202
CG5604	-0.0704834	39	3648.78
Hand	0.0654852	8	0.651829
CYLD	-0.0666952	15	14.2798
CR44968	-0.315068	3	4.11785
CG13138	-0.157618	13	43.7584
nmd	0.110504	10	0.404697
CG5390	-0.0949876	16	32.0432
CG4968	0.622196	10	0.000346732
Cdk5alpha	1.04721	10	9.82725e-07
l(2)SH0834	1.32493	5	1.99136e-05
Usp14	0.778363	7	0.000373369
CG4972	0.017906	11	1.64903
CG5381	-0.0885217	20	75.7592
CG4995	-0.400117	7	75.7938
RnrL	-0.22543	16	474.734
CG5375	0.395234	11	0.00586176
CG5037	0.740038	4	0.0045274
GATAd	0.413861	16	0.000868661
SamDC	0.420608	14	0.00147335
CG31715	0.873104	1	0.0231376
Sps2	0.236019	8	0.0914918
CG5022	0.108121	14	0.459589
CG34367	0.0348708	17	2.43721
CG5367	-0.261828	2	1.93492
CG5045	0.639908	6	0.00281613
Cand1	0.0632022	36	5.45874
pim	-0.0328221	6	1.397
lft	-0.166248	8	9.39538
CG5056	0.809109	6	0.000591135
rho-5	0.326821	29	0.00027584
CG33303	0.0356112	7	0.826524
dpr19	0.811835	10	2.53093e-05
gny	-0.0739726	8	3.24706
CG5096	0.0485051	12	1.14411
Cdk1	0.0260498	8	1.02643
mRpS7	0.936254	5	0.000460699
da	0.407775	15	0.00135549
CR45789	0.386592	4	0.0525864
Mdh1	1.31992	14	9.78675e-11
Cnot4	0.505661	13	0.000475042
CG17768	0.461569	3	0.0457408
LSm-4	0.461569	3	0.0457408
Ir31a	0.0629356	9	0.723719
RpS27A	0.461801	13	0.00101159
Ip259	0.553233	5	0.0101823
CG5355	-0.0348422	14	6.35923
Klp31E	-0.0788814	19	46.8396
RfC3	-0.266944	6	12.1141
pie	0.0205691	11	1.58468
CG5168	0.194539	11	0.117685
SmB	0.385514	5	0.0394955
KdelR	0.333151	12	0.011734
CG5188	0.283735	9	0.0442357
Bug22	0.396018	6	0.0267233
TfIIB	0.170957	10	0.175697
CG5337	0.164563	16	0.150067
holn1	0.115812	2	0.334169
CHIP	0.396126	7	0.0196613
Nse4	0.130925	7	0.307605
CR45375	-0.60738	2	9.65061
loh	-0.260835	27	132780
ppk10	-0.0701821	8	3.10839
LManI	-0.0488002	19	22.6883
LManII	-0.0299837	23	29.8046
RluA-1	-0.156969	40	294116
RluA-2	0.00336536	16	4.19781
Grip75	-0.304588	12	335.572
CG7456	-0.132923	17	94.6654
CG6144	0.230722	12	0.0609798
CG13144	0.117491	9	0.362795
Myo31DF	-0.034811	50	5347.02
CR44224	0.327958	6	0.050072
CG6094	0.140443	6	0.282453
CG7384	0.00227189	21	8.85045
Fatp	-0.0242041	31	102.364
Lrr47	0.102276	8	0.426737
Lip4	-0.192427	20	1043.44
CG18301	-0.148439	9	10.5089
CG18302	-0.0953726	18	53.9341
CR44618	0.14655	2	0.289658
Trim9	0.158589	136	0.00281759
CG6138	0.117277	4	0.340713
w-cup	-0.0231476	7	1.52015
CG34160	-0.0320627	5	1.15417
CG34161	0.265021	4	0.122235
CG7329	0.158088	23	0.135613
CR45351	-0.0371235	1	0.562915
CG31872	-0.10011	38	11294.9
CG18284	-0.0116624	19	9.27131
CG17097	-0.14137	27	2500.79
CR44580	-0.500831	1	2.86149
CG17098	-0.194887	15	174.401
CR45692	-0.00469978	1	0.50242
CG45690	-0.210979	2	1.52745
CG31871	-0.10325	19	84.263
CG17104	-0.0314432	9	2.39
CR44180	-0.0629728	2	0.767445
CG17105	-0.377314	1	1.85565
CG17107	-0.725525	3	44.4186
CG7299	-0.396502	5	21.9521
CG7296	-0.120455	6	3.13566
CG7294	0.0148538	2	0.534399
CG17108	0.797729	9	6.60992e-05
CG7300	-0.0190494	46	1063.52
CR44181	-0.0164804	45	782.091
Lip1	-0.203506	10	30.8559
Lip2	-0.113439	21	187.453
CG6415	-0.157829	8	8.52728
CR44407	-0.194625	2	1.41559
CG6431	-0.0217856	15	5.94256
CG6443	-0.182947	5	3.90736
CG17118	0.00449309	7	1.1413
CG6750	0.317359	10	0.0232925
Dpy-30L1	1.02033	3	0.00179563
Nup107	0.046637	27	4.82275
Vha16-5	0.0516007	8	0.764826
CG12299	0.167003	14	0.155744
CG6729	-0.0983609	15	26.4966
mir-4970	-0.0282614	1	0.545692
CG17124	0.15698	30	0.111651
CG6495	0.557521	10	0.000846567
Ubc2	0.373447	9	0.0142102
CG6724	0.246315	13	0.0414779
CG17127	-0.0830766	5	1.74314
CG31869	-0.163499	48	5.84052e+06
CR44582	-0.424377	1	2.1886
CG31870	-0.292918	2	2.23591
CR44581	0.10631	4	0.367649
Nos	-0.0252127	50	3018.83
CG6508	-0.430808	6	54.9384
CG17134	-0.525288	5	62.1614
CG6700	0.465951	20	6.32714e-05
mir-4987	0.251301	1	0.204748
CG17140	-0.183912	14	98.4426
CG17139	-0.183912	14	98.4426
Porin2	0.0330304	10	1.179
porin	1.11143	11	1.31611e-07
CG43129	0.0963953	17	0.637013
Dnz1	0.0767235	8	0.572712
aurB	0.622305	9	0.000608907
Stam	0.316162	16	0.00654166
CR43807	0.0756379	9	0.616229
CG12517	-0.221821	4	3.58241
CR45453	-0.0128704	1	0.517023
CR45454	0.406037	2	0.0866595
CR44490	-0.441279	1	2.32222
CG14071	-0.171602	5	3.56502
CR44491	-0.295223	2	2.26
CG14070	-0.32172	3	4.27967
CR45724	-0.331966	1	1.58285
CG7309	-0.330871	9	105.788
CG14069	-0.140068	3	1.4938
dpr2	0.140214	71	0.120513
CG14072	-0.0518877	2	0.728885
CR44492	-0.106262	3	1.22806
CR44493	0.103182	3	0.364895
CG33129	0.15951	15	0.172555
YL-1	-0.0485812	5	1.31902
CG16743	-0.343464	4	8.33139
abo	-0.0383859	12	4.63062
ATPsynG	1.59546	3	6.41098e-05
SCAR	-0.094675	18	53.0773
piwi	-0.207226	21	2226.36
CG12253	0.273281	9	0.0504938
CG16833	-0.249706	31	518174
aub	-0.342963	18	15848.3
lectin-33A	-0.117275	3	1.30899
RpL9	0.431422	6	0.0192766
Nup154	-0.0680809	28	273.892
Art8	-0.0447338	9	2.82788
CR45778	0.0197704	6	0.859933
dUTPase	0.0136594	6	0.909811
Samuel	-0.0873886	194	3.54283e+20
Acp32CD	-0.0113046	6	1.14546
CG14913	-0.0607305	16	15.7863
CG18666	-0.0514239	4	1.09832
CR46264	-0.078667	4	1.32684
CG14915	-0.0525973	4	1.10729
CR45725	-0.0329566	5	1.16254
CG43725	-0.139358	5	2.74716
AstC	-0.44978	9	476.561
AstCC	-0.129279	10	11.0767
CG16854	0.120704	16	0.371466
CG4705	-0.21187	16	358.713
Ge-1	-0.299347	24	109959
Reps	-0.109822	20	129.697
l(2)gd1	0.0348376	19	3.02344
CG6201	0.211737	8	0.121005
Gr32a	0.250257	7	0.0892397
CG6230	0.0451432	20	2.59523
CG14921	-0.106646	7	3.61358
Csl4	-0.122794	3	1.35153
Nup160	-0.143573	26	1970.67
RfC38	-0.125687	9	7.87921
CG4751	-0.360429	16	7727.89
hgo	-0.235918	11	73.2442
Gyc32E	-0.0559427	29	222.855
CG31867	0.0184956	1	0.463174
CG6287	0.0917301	10	0.524398
Ca-beta	0.204856	174	6.9044e-08
Vm32E	0.245318	3	0.160136
CG4788	0.405568	8	0.0129883
CR43859	-0.181344	1	0.9334
ab	0.25346	100	1.49023e-07
snoRNA:Me18S-G642	0.185983	1	0.257447
cmet	-0.204092	39	1.9407e+06
cana	-0.131525	56	1.01285e+07
CG33695	0.137229	16	0.264001
CR44182	0.0717763	1	0.384244
Ppt2	0.306205	11	0.0221772
mre11	-0.0124485	13	3.58538
Osi21	-0.198762	7	9.3928
CR43409	0.0870135	3	0.400732
CR43721	-0.0793928	4	1.33354
CR44583	0.141196	1	0.301225
CR44584	-0.0771815	2	0.819867
CR44585	-0.0803277	3	1.05672
CG14926	-0.0478134	10	3.59831
CR44586	0.0965557	1	0.352267
salr	0.104307	65	2.0494
CR43681	-0.100748	10	7.47121
salm	0.240608	51	0.00035353
sala	-0.106438	10	8.08168
CG43355	-0.106438	10	8.08168
CG6488	-0.0229172	9	2.1455
spz4	-0.0371182	26	64.6117
CG6509	-0.0402643	36	494.034
CG4970	-0.0278266	14	5.58999
CG14929	-0.179268	8	10.9149
CG14930	-0.192117	7	8.76734
CG43153	-0.507185	6	111.15
CG31705	-0.0658552	16	17.5499
CG31706	-0.256474	7	17.0888
CG34162	-0.425255	7	98.367
CR42743	-0.445484	7	121.326
CG43438	0.272058	4	0.116411
CR44494	-0.06763	3	0.981763
CR44495	-0.0718222	2	0.799686
kek2	0.375139	76	8.73608e-11
Mst33A	0.687504	4	0.00651849
CR44496	0.181854	1	0.261202
Acp33A	0.402677	4	0.0470331
spag4	0.764061	5	0.00185278
CG6614	-0.172881	29	14216.4
CG12307	-0.568975	1	3.63383
CG4983	-0.222077	9	26.6913
CG43167	-0.246322	2	1.80031
CR44497	0.160438	1	0.281572
CR44479	0.0476029	2	0.458906
CR44480	-0.260379	3	2.9995
CG44477	0.465981	3	0.0445863
CR44481	-0.244938	2	1.78876
CG4988	-0.59109	5	105.802
CR44143	0.205641	2	0.220061
CR44145	-0.151579	3	1.59683
Vha100-5	-0.350419	23	291428
CR44144	-0.662335	1	5.04122
CG42470	-0.395844	3	6.57568
CG42471	-0.464847	1	2.52229
Sfp33A1	-0.464847	1	2.52229
CG14931	-0.337182	8	67.246
CG14932	-0.762055	4	152.069
Tsp33B	-0.727807	7	2266.98
CG14937	0.443791	12	0.00197846
crol	0.705553	50	3.78067e-16
snoRNA:Me18S-A934	0.237491	1	0.214907
CycY	0.287233	18	0.00827639
Pde1c	0.18491	201	6.76451e-07
esc	0.113194	13	0.411305
CG45011	0.0606011	4	0.504855
CG45012	0.177231	2	0.251143
CR45013	0.705493	6	0.00153767
CR45014	0.188167	1	0.255483
Sfp33A4	-0.135732	1	0.79544
Sfp33A2	-0.10344	4	1.57567
CR43937	-0.178981	1	0.925697
Sfp33A3	0.164669	2	0.266252
CR43936	0.0264989	4	0.639625
CG31704	0.112676	4	0.351764
CG44008	0.226037	1	0.223714
CG14933	0.21513	6	0.141803
CG42486	0.184212	6	0.188611
Mal-B1	0.411552	12	0.00332356
Mal-B2	0.684849	12	4.09147e-05
CG42751	0.212814	1	0.234331
Or33a	-0.548763	4	34.6207
Or33b	-0.232788	6	8.83961
Or33c	-0.307821	9	79.0183
Crys	-0.118206	18	91.0921
CG16964	-0.184046	2	1.34763
CR43314	-0.0350229	62	51267.7
bft	-0.284198	3	3.44341
CG16965	-0.123597	15	43.3652
CG6686	0.0539767	19	1.90636
CG34163	0.448275	3	0.0494036
zuc	0.0601894	12	0.948032
dgt2	0.164603	3	0.255625
escl	0.0554157	14	1.21067
Ada1-2	0.0985031	7	0.430537
CG18789	0.0424292	5	0.632119
Qtzl	0.0331833	5	0.681165
Ada1-1	0.0179812	7	0.992328
CG18787	0.013482	5	0.79874
CG12264	0.175392	6	0.204602
CG6746	0.615198	7	0.0020276
Rh5	0.308666	9	0.0322639
CR44588	0.622288	1	0.0557532
CG6734	0.0513964	45	20.2365
CR44587	-0.0565096	6	1.73824
dmGlut	0.037862	36	16.4552
CG18788	-0.223325	8	18.1269
Tom70	0.156316	8	0.229054
CG6766	-0.0903527	7	3.0518
CR46070	-0.383446	2	3.40635
CG6785	0.125832	19	0.337449
CG6770	2.38405	2	8.76894e-06
CR44589	1.90814	1	0.000613956
Plzf	0.954502	10	3.53281e-06
CG14945	0.0396832	14	1.61656
JhI-21	0.213509	13	0.0730047
RpL7-like	0.080287	7	0.520056
CG34164	0.0787517	7	0.528402
Rab3-GAP	-0.132253	25	1016.51
CG14946	0.118551	16	0.388363
CG14947	0.0582034	7	0.653894
CR44591	-0.0415891	9	2.71752
CR44590	-0.184308	7	8.08538
prd	-0.0755276	15	16.967
CR44592	-0.0234541	4	0.904579
CR44593	-0.17032	9	13.8625
Pex19	0.0832858	11	0.620661
CR44594	-0.0889541	2	0.866004
CG6712	0.186375	7	0.173088
Mt2	0.287075	6	0.0730147
Ced-12	0.22952	17	0.0349324
Patsas	0.459839	17	0.000229985
Aats-thr	0.145182	12	0.2415
Rab6	0.180001	13	0.13006
Phae1	-0.147039	4	2.13226
Phae2	-0.00138782	4	0.776167
[truncated: 15,594 more rows]
