# Supplementary material for: The Drosophila fussel gene is required for bitter gustatory neuron differentiation acting within an Rpd3 dependent chromatin modifying complex
Source: PLoS Genet. 2019 Feb 7;15(2):e1007940. doi: 10.1371/journal.pgen.1007940 (PMC6382215; doi:10.1371/journal.pgen.1007940)
Supplement: S2 Appendix — (XLSX) [file pgen.1007940.s006.xlsx]

## Sheet: Tabelle1
name	polii	gatc.num	FDR
CG11023	-0.155641	5	2.7296
l(2)gl	0.0295433	35	9.40486
Ir21a	-0.0321187	10	2.28256
CR43609	0.0162398	8	1.01128
Cda5	-0.146081	95	6.80398e+10
CR46254	-0.227628	3	2.33405
CR45339	-0.0609949	1	0.650245
CR45340	0.577871	2	0.0442347
dbr	0.356094	17	0.00303622
CR44987	0.853809	6	0.000632606
galectin	0.908599	6	0.000395657
CG11374	0.0935346	5	0.416361
net	0.128188	14	0.285908
Zir	-0.251767	30	65641.3
CG11377	0.0393899	9	0.855152
Nhe1	-0.00528581	9	1.43731
Sam-S	0.333486	20	0.00243983
ND-15	0.228517	130	8.6431e-08
CG13694	0.0847999	6	0.458965
CG4822	-0.0513643	13	4.85207
CG3164	0.399318	15	0.00230223
CR44969	-0.0848228	5	1.59958
Gs1	0.75602	12	2.91463e-05
CR44185	0.224082	5	0.155462
CR44186	-0.0835793	3	1.05565
CG31975	-0.156836	14	33.5473
CG31976	-0.156836	14	33.5473
CG31974	0.0393234	10	0.925101
CG11454	0.413276	5	0.0372883
CG42399	0.0124421	30	10.6641
CG3709	0.825479	4	0.0034259
CG3436	0.486498	8	0.00690709
CG33635	0.747477	3	0.0108517
spen	0.762334	110	2.39111e-33
mRpL10	0.434468	4	0.0439736
CG11617	0.119664	8	0.33775
Tbc1d15-17	0.139236	22	0.196218
kis	0.248036	105	1.80689e-07
CR44220	0.476623	1	0.100667
CR44222	0.517139	1	0.0874635
CR44221	-0.20247	3	2.03202
snoRNA:kis-a	-0.24404	1	1.22723
CG13693	-0.184153	6	4.59475
mir-965	0.94126	1	0.0200759
CR44218	0.954663	1	0.0191636
Rpp30	0.0939407	5	0.415087
CG3645	0.32577	57	1.05716e-06
CG17075	0.537927	14	0.000302889
CR44219	0.736716	2	0.0216811
CG3345	0.0131195	23	5.01595
mbm	0.393788	7	0.0245076
CG11555	0.471351	2	0.0713562
CG17078	0.317876	22	0.00230786
smo	-0.153679	16	55.1054
CG11601	-0.0825331	3	1.04959
CG3625	0.933038	32	1.26299e-13
CR46262	0.599016	1	0.0658321
CR46263	0.754562	13	1.55287e-05
Amnionless	0.0972229	17	0.507694
CG11562	0.96291	5	0.000589167
U2af38	0.225779	9	0.0979977
Hop	0.700854	12	6.55072e-05
Pi3K21B	-0.00198155	27	11.9815
Plc21C	0.351063	151	3.69908e-17
CR43719	1.35065	7	2.5491e-06
CG11912	-0.0956776	4	1.39966
CG11911	0.0936299	7	0.435219
CG33127	0.175215	8	0.187403
CG43755	0.148327	17	0.1848
CG31921	0.0289434	20	2.554
Ent1	0.284344	5	0.0986565
CR45367	0.297519	3	0.129381
CR45366	0.311435	1	0.178577
al	-0.0382751	43	437.827
CR43718	-0.412697	1	2.2034
CG4213	-0.279851	23	9873.1
RpI135	-0.351633	13	540.948
AP-2alpha	0.305094	29	0.000821409
ebi	0.185378	24	0.0540366
CG13690	0.0919274	8	0.453235
RpLP1	0.302802	5	0.0858288
CG11885	0.423901	1	0.120875
CG13692	0.235015	6	0.126763
BBS8	0.09996	5	0.396654
ex	0.00850994	75	1657.54
CR43717	-0.11707	2	1.0014
crq	3.02284e-05	20	4.94225
CG4164	0.628095	9	0.000912984
CR43080	1.22923	2	0.00237622
CG4133	0.847006	22	4.44593e-09
CG4297	0.222467	45	0.00202804
MED15	0.181338	7	0.187769
ush	0.0513552	179	51775.7
cbt	0.68628	9	0.000464261
CR46258	0.350375	11	0.0142753
CR46259	-0.238651	7	10.5154
lwr	0.145415	9	0.249383
Spp	0.00833505	9	1.22687
Ets21C	0.164126	30	0.0712024
nAChRbeta3	0.0500973	8	0.706243
rempA	0.0169812	34	13.7283
Tspo	0.117844	4	0.34733
CG11835	-0.299929	11	102.973
CG2794	-0.026377	15	4.37864
Nle	-0.0903133	7	2.53729
CG2807	-0.143934	22	224.553
Ipk2	0.166658	8	0.205202
cold	0.0191948	5	0.729636
Ptth	-0.15432	9	8.12505
Pph13	-0.171543	10	13.3013
Gsc	-0.0174186	32	37.4997
CR46148	-0.000911739	3	0.669525
CG13689	-0.190327	5	3.54633
CR43648	0.310879	2	0.146651
CR43649	-0.0175885	7	1.26373
lectin-21Cb	-0.667767	4	58.5804
CR44797	-0.0844133	4	1.30044
CR44798	-0.209475	1	1.08852
lectin-21Ca	0.168856	2	0.277442
CG2839	0.082408	4	0.437717
CR45369	0.0294474	3	0.566425
ds	-0.0601322	294	4.12309e+22
CR44988	0.12203	11	0.323084
CR46260	-0.164178	14	37.9286
Hsp60B	-0.197991	13	48.4869
Eaat2	0.582865	29	1.13172e-07
GABA-B-R3	0.138265	28	0.175125
CR44614	-0.597106	2	8.63933
CG12506	-0.547769	5	52.6301
CG13946	-0.163129	3	1.63613
CG13947	0.0110014	1	0.506499
Gr21a	-0.0507541	9	2.43814
CG3544	-0.251527	28	30808.2
Pkg21D	-0.316734	25	61935.9
CR45259	0.349122	1	0.156686
Nnf1b	-0.0358329	4	0.947059
Dbp21E2	-0.0395168	8	1.82656
Saf6	-0.0574182	17	10.8071
Pex12	0.0167868	7	0.909006
CG15880	-0.122236	3	1.30616
CG3876	0.119136	9	0.338465
Clp	0.599676	5	0.00913437
CG3662	1.55006	16	7.29521e-13
CG3862	0.98666	9	1.41433e-05
dock	0.427875	28	2.21895e-05
drongo	0.184482	56	0.00587854
CR44060	0.329547	1	0.167699
CG4291	0.314426	5	0.0786205
kraken	0.331558	9	0.0286602
CG13949	0.594323	9	0.00135186
CR45345	0.218151	7	0.131944
mir-375	0.13294	2	0.325983
CG13950	-0.0319045	11	2.64595
aru	0.116544	30	0.342694
snoRNA:Me28S-U1230	0.293737	3	0.132104
dbe	-0.136479	9	6.60343
PNUTS	0.694328	21	3.574e-07
CG15824	-0.179049	50	2.41776e+06
ninaA	-0.233881	5	4.92629
CR45348	0.398441	3	0.0742077
Lsp1beta	-0.0187878	28	22.7383
snRNA:U1:21D	0.798059	2	0.0164622
CR45261	-0.196881	2	1.43287
CR44061	0.0741656	1	0.406808
GluRIIC	-0.322837	20	7861.32
CG4341	0.946958	62	7.1234e-25
CR44801	-0.0401261	9	2.15483
IA-2	0.895333	82	2.65048e-30
CG4375	0.865807	1	0.0260845
CG4415	0.632975	12	0.000177437
S	0.00802488	89	8004.87
ast	-0.0411496	15	5.6903
Atg4a	0.689193	23	1.25522e-07
CG4629	0.679406	35	1.64066e-10
mtRNApol	-0.0230748	21	9.64855
CG14339	-0.201589	15	97.9551
CG14340	-0.243881	7	11.0559
Pino	0.205014	53	0.00227557
CG4552	-0.0315606	20	10.1667
Iris	-0.157942	8	6.41196
CG4577	0.979727	12	1.09234e-06
CR45717	1.01085	2	0.00633327
MFS3	0.177014	12	0.14321
CG4749	0.0693744	7	0.549125
Tfb4	0.109933	6	0.370074
Vps29	1.15752	7	1.62288e-05
capt	1.35604	26	8.99501e-17
CR43767	1.12492	6	6.2033e-05
Tango14	0.494398	8	0.0063521
CG5080	-0.188001	22	671.883
IntS14	-0.125484	4	1.70026
CG14341	0.205157	4	0.19644
Plap	0.118264	18	0.334015
CG31922	0.365558	3	0.0889424
CG5118	0.172157	11	0.1629
CG4887	-0.0638769	36	397.546
CG4896	-0.0593109	30	114.023
CG5126	0.000944034	10	1.5028
Tgt	-0.234093	5	4.93417
CG5001	-0.176477	48	1.1618e+06
CG5139	-0.222041	7	8.96784
CG43348	-0.25134	5	5.62
CG43349	-0.250882	1	1.25672
CG5011	-0.231474	2	1.67359
CG14342	0.350063	3	0.096867
CR45346	0.187915	2	0.254692
CR43263	-0.507568	2	5.77987
CG42329	-0.0913437	40	2709.04
CG5397	-0.296403	17	1219.5
robo3	0.437143	58	8.98898e-10
a5	-0.498514	6	67.8664
CG5440	-0.731829	4	88.9919
CG33923	-0.085351	3	1.06601
CG33922	-0.413144	4	11.1163
Cdlc2	-0.130822	4	1.76055
CR45005	0.365584	2	0.114719
CR45006	0.346117	1	0.158328
CG5556	-0.549017	6	104.598
CG5561	-0.224791	6	6.50773
CG31924	-0.149137	5	2.59888
CG5565	-0.227089	8	13.3481
CG31659	0.142	4	0.296663
NLaz	0.541496	8	0.00385502
CG14346	-0.243878	8	15.9489
CR44898	-0.226376	4	3.28488
robo2	0.0591035	104	163.249
CR44897	-0.314492	9	52.2776
CG43401	0.0179027	2	0.546347
snRNA:U3:22A	0.166037	3	0.266931
CG43402	0.0084917	5	0.791013
CG31928	-0.125071	9	5.78342
CG33128	-0.174901	7	5.70777
CG31926	-0.0740659	11	4.70671
CG31661	-0.179074	9	10.8336
CG18131	-0.441432	9	228.594
CG7420	0.00796031	10	1.37524
CR44064	0.108403	12	0.392102
CG18132	-0.353529	5	12.1519
halo	-0.152405	5	2.66377
CG44072	-0.0190485	2	0.644923
Or22a	-0.134334	11	10.7221
Or22b	-0.413345	11	484.838
haf	0.174831	98	0.000831508
CG10869	-0.105858	13	11.4146
CG31935	0.160359	35	0.0642297
CG14352	0.452343	8	0.00992166
RFeSP	0.971096	13	5.18577e-07
CR44603	0.272107	8	0.0670785
CR45695	1.13373	1	0.010295
chinmo	0.820127	114	1.80493e-37
cpb	0.177929	17	0.102914
CG17660	-0.0339444	15	5.00764
CR44976	-0.129882	5	2.2474
mRpL48	0.351286	4	0.0756821
frtz	-0.0576283	27	63.4899
Rim2	0.138087	31	0.164449
Eno	1.20726	37	3.23893e-20
Rrp40	0.147528	7	0.259631
CG31937	0.0160643	7	0.915323
CG17652	0.100742	4	0.388349
CG17646	-0.062121	70	176037
CG17712	-0.0894007	5	1.6558
CG17648	0.156103	4	0.270575
Gr22f	-0.186186	9	11.7672
CG17650	-0.0162239	2	0.636797
Gr22e	-0.3791	6	24.4031
Gr22d	0.0430123	8	0.761344
Gr22c	0.0358814	5	0.643307
Gr22b	-0.185082	6	4.63146
Gr22a	-0.304816	8	30.4338
CG31933	-0.420848	6	34.8935
CG31664	-0.274279	19	1743.34
c-cup	0.0637085	2	0.444801
mir-2280	0.0363263	1	0.463888
wry	0.768096	24	8.37185e-09
CR44073	0.752651	2	0.0201843
CR44074	1.17492	2	0.00303228
CG31663	0.258634	43	0.000472924
CG7295	-0.21857	5	4.38873
CR44075	0.294216	2	0.158042
CG15358	-0.124192	6	2.74923
CG7337	-0.0512006	135	4.98307e+09
tRNA:G3:22BCa	-0.354599	1	1.80111
CG15357	0.109417	6	0.371711
CG33673	-0.596148	6	156.619
erm	0.701356	54	8.45224e-16
tRNA:CR31942	0.908868	1	0.0224642
Der-1	0.259921	6	0.102411
CG15356	-0.097513	16	19.2169
CG15362	0.112461	8	0.364557
CG7289	0.0999734	13	0.45093
Got2	0.478148	22	4.28626e-05
Npc2a	0.0290578	4	0.620052
CR42874	0.354119	4	0.0742951
Obp22a	-0.0255485	3	0.766835
CG33543	0.820552	15	1.31015e-06
CR43464	0.774951	7	0.000634913
CG15353	0.993254	2	0.00685391
CR45712	0.777573	4	0.00468355
Nplp4	0.0274368	1	0.478421
tRNA:CR31943	0.294512	2	0.157832
tRNA:CR31944	0.790695	2	0.0170155
CG4238	0.481783	42	2.25179e-08
tRNA:CR31939	0.518292	2	0.0577985
tRNA:CR31940	0.391004	2	0.102347
tRNA:CR31669	1.06762	2	0.00490847
tRNA:G3:22BCb	-0.0482687	1	0.622155
CG42296	-0.397828	13	1117.15
lectin-22C	-0.00353906	2	0.601549
Su(dx)	-0.00251267	28	13.7325
CR45298	-0.169595	2	1.26768
Kebab	0.125805	6	0.323032
Or22c	0.0406015	6	0.670183
dpr3	0.0930657	81	2.41491
CG12674	-0.0139358	4	0.820926
CR44808	-0.0366451	1	0.59756
CR44055	0.0128626	3	0.620606
CG4259	-0.166889	7	5.28589
GlyP	0.978782	38	1.29713e-16
tho2	-0.0593683	42	972.052
CG11723	0.637419	9	0.000819216
TBCD	0.0670852	21	1.12338
AIF	-0.0212913	19	6.99379
CG15382	0.0336565	10	0.993806
aop	0.172754	99	0.00097036
CR43751	-0.0789401	23	54.3818
CR44066	0.337558	2	0.130099
tRNA:CR31946	0.0774118	2	0.418264
CR45290	-0.00924416	4	0.796167
CG10874	0.0930807	7	0.437516
CR44065	-0.0962493	5	1.74363
CG34172	0.479302	13	0.00116911
CG31668	-0.56232	12	7405.05
CG33124	-0.545094	11	2932.53
CG15385	-0.0171488	14	3.24676
Uch	0.330936	12	0.0149507
CG34174	0.448845	3	0.0562177
CG10880	0.392531	5	0.0436075
CG15386	0.925675	2	0.00928301
CG42371	0.925675	2	0.00928301
mio	0.21476	22	0.0299902
papi	0.121456	17	0.314399
CG15387	0.896959	2	0.0105602
sau	0.364785	11	0.0117245
CR44114	0.637653	2	0.033823
Sec24CD	-0.060432	25	48.225
CR44115	0.311734	3	0.119637
Tengl3	0.0320469	7	0.78532
Tengl2	-0.0434396	12	3.64298
Tengl1	-0.0476973	9	2.35304
CG4267	-0.0896033	15	13.4394
CR42859	0.108434	4	0.369333
Ser12	-0.127703	6	2.83315
CG17239	-0.28868	6	11.2484
CG17234	-0.421819	6	35.1849
Send1	-0.275126	8	22.2142
CR44787	0.649838	2	0.0320226
CR44788	0.131324	2	0.328355
CG4270	-0.55874	5	57.1726
CG34049	-0.494662	7	122.312
CG17242	-0.434788	6	39.3187
CR43753	0.476716	7	0.0110692
CR43754	-0.669146	2	11.9379
CG4271	-0.525344	4	23.1215
CG31681	-0.410621	7	54.6573
CG42658	-0.363939	5	13.145
CG17237	-0.687601	4	66.677
robl22E	-0.223068	4	3.2147
CG31949	-0.557388	2	7.22849
CG16995	-0.425832	4	12.0761
CG9967	0.335438	86	8.90961e-10
eys	0.366095	85	7.26418e-11
Rab5	0.488401	13	0.00101348
Axud1	0.244715	20	0.0185189
CG3597	0.0599557	10	0.71271
CG3609	0.759303	13	1.4415e-05
CG15390	1.91884	3	1.71161e-05
CR44982	1.95531	3	1.40008e-05
Atxn7	0.303916	19	0.00580589
Eogt	0.660375	8	0.0010929
CG9870	-0.233812	9	20.4679
CG3557	-0.0728023	6	1.7703
CG43750	0.221309	2	0.219236
VGlut	1.53305	34	5.13437e-24
CG18641	1.2366	12	2.51579e-08
CG31948	-0.0220955	9	1.74743
CG34448	-0.208352	6	5.65299
CG34447	-0.137062	12	14.3991
CG9886	-0.140915	17	56.3379
CG44139	0.000967819	3	0.662629
CR44912	0.156445	5	0.258995
dpp	-0.0454432	130	9.78912e+08
tRNA:Y1:22Fb	-0.164563	4	2.19429
tRNA:Y1:22Fa	-0.0312202	2	0.681142
CR45286	0.431828	1	0.117596
Slh	-0.0850425	22	51.9057
oaf	1.38662	11	1.01566e-08
CR44607	0.0148354	2	0.553922
CG3528	-0.324219	5	9.74058
CR46069	-0.416512	5	19.5461
CR44112	-0.421023	3	6.7724
CG3515	-0.590256	8	627.811
CR44113	-0.23374	1	1.18414
Cyp309a1	-0.355275	12	354.43
Cyp309a2	-0.0685388	28	106.229
Rad1	-0.0394201	14	4.71142
Sws1	-0.0394201	14	4.71142
insv	-0.11837	13	13.8922
Elba2	0.578021	5	0.010756
ND-B17.2	0.351427	8	0.0289274
Arpc5	0.482807	4	0.0320747
Drp1	0.248527	20	0.0169755
CG15394	-0.0489577	7	1.70698
CR44790	-0.0612865	3	0.933669
CR44789	0.00363853	1	0.519606
CG15395	0.101162	6	0.398946
CG43403	-0.195792	3	1.95863
CR45705	-0.148858	5	2.5934
CR43852	-0.36608	2	3.0625
CG9962	-0.46545	6	51.1283
CG43851	-0.324248	1	1.62106
CG33125	-0.147531	15	37.55
Prosbeta4R1	-0.505579	2	5.72849
Or23a	-0.353989	11	215.503
Prosbeta4R2	-0.588031	8	613.174
CG9879	-0.320172	10	87.0775
Gr23a	-0.335941	16	1682.11
CG31690	0.21735	53	0.00113395
CG15398	-0.196186	8	9.61848
CG31689	0.0417532	57	31.0018
mir-4914	-0.0422372	2	0.715676
Hrs	0.14931	12	0.215081
CG9961	-0.0661219	8	2.42188
Cwc25	0.133624	12	0.270773
Pgk	1.57245	23	1.47087e-17
Bacc	2.42712	15	5.51684e-19
CR44772	2.69146	2	3.35077e-06
CG9960	1.35987	7	2.33344e-06
Snapin	1.35987	7	2.33344e-06
Trn-SR	-0.0361043	27	33.3111
CG3077	0.177707	9	0.171343
aph-1	0.451864	7	0.0140463
Taf10b	0.19579	5	0.192461
Taf10	0.580334	1	0.0702413
colt	0.53508	10	0.00175536
CG2862	1.89856	6	8.2176e-08
CG15399	1.7997	5	1.06608e-06
Syt1	0.739088	71	1.97175e-21
CR43821	2.74217	1	3.87885e-05
daw	0.0999188	49	0.805726
CG2964	-0.0999753	17	25.0727
G6P	0.0836341	5	0.44866
Duox	-0.0433318	72	60853.4
CG3123	-0.0247139	16	4.90547
CG3119	-0.181224	11	20.3455
Cpr23B	-0.150867	7	4.5334
CR45342	-0.0389409	1	0.60234
CG2975	0.00761798	7	0.992503
CG18558	-0.124322	12	11.9431
CG18557	-0.0411987	10	2.5602
CG3117	-0.197317	11	25.3479
CG2983	-0.197814	12	35.1282
CG3104	0.174172	20	0.0927108
RpS21	1.27472	5	5.60205e-05
CG2991	0.421052	30	1.47126e-05
CG31694	0.357956	16	0.00374589
CG8813	0.0469284	8	0.730377
CG8814	0.353672	9	0.0221643
Prx6005	0.336683	6	0.0530637
CG31950	0.242066	3	0.175599
betaggt-II	0.164999	6	0.230911
NTPase	0.511566	22	1.86691e-05
lilli	0.328773	89	8.46753e-10
Rbp9	0.736712	38	2.76573e-12
Ts	0.740109	6	0.00167529
Rrp1	-0.0646697	10	3.44458
gammaTub23C	0.170426	10	0.176363
CG9641	0.13305	8	0.293055
CG3165	0.339562	1	0.16197
CG9643	0.337723	5	0.0659454
Chd1	0.400355	34	9.13316e-06
Bem46	0.143989	4	0.292838
okr	-0.0504255	21	18.5258
CG3558	-0.089658	28	204.38
CG17265	-0.0357091	49	981.403
CG17224	0.0588967	13	0.859349
CG17264	-0.379922	12	508.938
alpha4GT1	-0.165635	6	3.9208
CG3542	-0.29194	14	321.064
CG3605	-0.095334	15	14.8774
CG17219	0.281207	7	0.0720977
CR44147	0.571746	5	0.0112775
GABPI	0.300816	12	0.0232641
CG17258	-0.388855	12	580.258
CG17259	0.140562	12	0.244554
CG17260	0.295795	8	0.0521792
cnir	0.00624368	5	0.804546
CG17221	-0.123461	8	4.4484
CG17261	-0.179247	4	2.41501
FASN2	-0.0533485	82	728428
snRNA:LU	0.167671	3	0.264538
snRNA:U5:23D	-0.17991	1	0.982387
FASN1	0.687883	64	5.38282e-18
toc	0.191474	177	3.40069e-07
PpD6	-0.0549318	11	3.62409
CG15403	0.394603	3	0.0757928
ND-B14.5B	1.64574	4	1.6201e-05
Mad	0.218444	33	0.00865124
gkt	0.0678789	13	0.746327
CR31953	0.00139981	6	0.937606
Hydr2	0.161166	11	0.18929
tRNA:S7:23Eb	0.152482	1	0.310004
CG44002	-0.0404593	6	1.34194
CR44003	0.131672	9	0.292575
tRNA:S7:23Ea	0.0297524	1	0.474592
CG31698	0.0297524	1	0.474592
CG15404	0.702658	3	0.0138902
CG34393	0.370495	35	2.13295e-05
CR45336	0.381799	1	0.13989
CR45337	-0.134542	1	0.839291
CR45338	-0.0523071	2	0.74877
CR45706	0.748005	1	0.0392564
CR44484	-0.485414	1	2.83581
CG3347	-0.520372	8	299.23
CG3332	-0.159158	34	9453.9
CR44485	0.819772	2	0.0149333
CG9664	-0.118551	13	13.9318
CG9663	-0.0369997	21	13.4495
CG3277	-0.0137755	33	37.6586
CG15406	-0.351633	11	208.676
CG3326	-0.136704	9	6.6207
CG8837	-0.128605	6	2.85514
CG33281	-0.0142345	5	0.938998
CG33282	-0.049506	5	1.22535
CG3285	-0.146232	12	16.4741
CG15408	-0.513597	7	146.651
E23	-0.0761963	55	26460
CG8838	-0.201186	6	5.31646
CG34394	-0.00698488	45	132.167
CG15412	0.0228544	17	2.20954
CG9662	0.262837	2	0.181948
Ptpa	0.337762	9	0.0266663
CR45301	-0.10056	1	0.745936
Sfp23F	-0.0546922	2	0.75683
CG42460	0.0778658	1	0.401618
CR44791	0.0453672	1	0.449561
CR44792	-0.285362	1	1.41644
CG34175	-0.394347	2	3.47684
pgant2	0.248079	45	0.000588471
CG8840	-0.0467864	5	1.20046
CG31952	0.0652179	4	0.489692
CG2772	-0.110844	8	3.89136
Snx1	0.413329	15	0.00179566
CG12795	0.355643	4	0.0735601
Cog3	-0.0159423	20	7.1172
Sec5	-0.117086	24	185.095
CG3246	-0.112544	12	10.0467
msl-2	-0.101938	17	26.065
mir-4971	-0.156487	4	2.08161
ND-PDSW	0.595489	9	0.00133366
CG3238	-0.0975049	14	12.4417
CG31776	-0.376097	12	481.152
pgant4	-0.0845316	23	62.8526
CR45372	0.0951767	5	0.411233
CR43928	0.210493	7	0.141993
Thor	0.849294	8	0.000147432
CG15414	-0.0964009	36	1419.74
tim	0.070411	44	3.00096
CR45299	-0.459363	1	2.59071
CG31954	-0.377118	6	23.9924
CR45300	-0.430053	3	7.11775
CG33123	-0.143444	20	130.804
CG17593	0.179443	11	0.147468
CG3213	-0.117317	20	72.0358
CG8851	-0.0504712	27	51.2344
Sr-CIV	-0.0583068	15	7.71436
CG8852	-0.216332	12	46.1015
Spindly	-0.0596132	10	3.23128
Che-13	-0.0682001	11	4.34427
CR44308	-0.354392	2	2.90595
drm	-0.00535037	33	27.7872
CR44309	-0.082132	7	2.34593
CR44747	-0.31532	1	1.57161
CR43822	0.0354018	1	0.465379
CG43815	0.321793	1	0.172272
sob	0.0590357	13	0.857476
CR43823	0.0250796	7	0.839553
odd	0.0552588	10	0.756311
CR44310	0.100742	7	0.40654
Dot	0.0385477	17	1.62003
CG15418	0.0613899	3	0.47504
for	0.0521435	168	21945.1
mir-4972	0.0177454	2	0.546733
CG34340	0.301329	60	2.63204e-06
Sfp24Ba	0.184449	4	0.224871
CG42463	0.227316	3	0.190462
Sfp24Bb	0.112678	2	0.357023
Sfp24Bc	0.0761969	2	0.420551
CG16704	0.348522	3	0.0976928
CG3513	0.197697	2	0.24375
Acp24A4	0.192292	3	0.230989
CR43364	0.162329	1	0.29959
CG43165	0.172069	5	0.23019
CG16713	0.194281	2	0.247516
IM33	0.858445	2	0.0125534
CG3604	0.384059	1	0.138797
CG10031	-0.0282874	4	0.901544
CG42464	0.157824	2	0.291527
CG42465	-0.0816032	3	1.04422
Sfp24C1	-0.0748343	2	0.828452
CG42467	-0.107708	2	0.96019
CG43145	-0.0117265	4	0.809173
CR44311	0.126853	1	0.338836
CG2816	0.0601409	3	0.47832
CG31778	0.149064	4	0.283296
CG31777	0.0488224	4	0.545005
cutlet	-0.177195	20	282.681
CG31955	0.523742	5	0.0162009
CG2818	-0.0247479	14	3.68658
lectin-24A	-0.0656212	4	1.15032
Shaw	0.464378	43	3.46955e-08
CG10019	0.203482	28	0.0232136
CG43707	0.613661	39	2.64171e-10
CG43703	0.298991	3	0.128336
mir-1004	0.427826	3	0.0631183
CR43704	0.710629	2	0.0243747
bowl	0.00278892	51	164.415
CG31960	-0.305185	3	3.578
CG31958	-0.469918	2	4.8811
bark	-0.0565249	63	34092.5
Reph	1.11788	19	1.12922e-10
CG3407	0.625838	14	6.96627e-05
CR44076	0.154967	2	0.29529
CR44077	-0.138644	4	1.85276
slp1	0.534091	7	0.00638695
slp2	0.157451	11	0.199144
CR44983	0.0569309	3	0.486852
CR45451	0.0237266	4	0.642008
CR45449	-0.0566828	6	1.54199
CR45450	0.0127707	4	0.689601
CR44078	0.0676842	3	0.458853
CG3964	-0.177271	25	1260.09
Cep97	0.111126	22	0.394781
CG31957	0.33073	6	0.0558394
capu	0.0918025	57	1.498
fred	0.133003	119	0.0414909
CG31773	-0.479052	13	3998.45
CG43797	-0.378368	1	1.95596
CR45344	0.0130226	2	0.558448
CG34176	-0.355751	3	4.72716
CG15422	-0.43037	2	4.0871
CG15423	-0.1691	2	1.26487
CG43773	-0.549324	1	3.53989
CG43774	-0.29281	4	5.06808
ed	0.101883	115	1.84321
CR44984	-0.117715	4	1.61618
snoRNA:Me28S-C437	0.0442788	1	0.451262
Sr-CIII	-0.381057	8	68.3048
Sr-CI	-0.110865	18	39.1749
CG2955	-0.662237	8	1346.81
Or24a	-0.645481	7	519.099
CR45791	0.0312737	3	0.560756
CR44057	0.0619189	2	0.448389
CG31961	0.358095	8	0.0269527
lectin-24Db	-0.104137	8	3.62423
CG3714	-0.0415094	26	33.3692
ft	-0.089065	141	3.49898e+12
CG3702	0.199866	15	0.0791697
RpL40	0.367445	7	0.0315469
CR44608	0.566502	2	0.0465508
CR45720	0.812476	2	0.0154305
CR44058	0.856058	2	0.0126886
CR44059	0.277809	2	0.170121
CR45294	-0.439724	2	4.26236
CR45295	-0.434061	3	7.27666
CR45296	-0.412325	2	3.76908
CG15425	-0.0779905	5	1.5192
CR44080	0.380169	2	0.107448
Art2	-0.151794	13	23.4776
tutl	0.943324	90	5.01572e-35
bdl	0.38582	23	0.000323433
Atet	0.4234	32	7.27235e-06
mir-1005	-0.232769	2	1.68335
CR44697	0.301402	2	0.153025
CR44698	-0.548791	2	6.95484
CR44699	-0.560911	2	7.34369
CR44700	-0.559771	2	7.30621
CG15429	-0.149463	7	4.47281
Traf4	-0.0231698	78	30842.9
CR45363	-0.0248153	4	0.881342
CG17612	-0.014666	6	1.07593
CG3338	-0.0853734	16	15.3037
Psf2	-0.0894516	10	4.71188
Tps1	0.175557	25	0.0662176
CG3652	0.572643	2	0.0452851
l(2)k05819	-0.226324	16	215.249
CG33003	-0.0460771	22	19.6943
Dim1	0.441768	6	0.021572
CG15431	0.368729	72	1.64055e-09
CG43055	0.427872	1	0.119221
tRNA:CR31963	0.209754	2	0.230907
CG34177	0.289003	5	0.0952481
CG34178	0.289003	5	0.0952481
CG43056	0.0552537	2	0.462008
Sfp24F	0.24898	4	0.147572
CG15432	0.96747	3	0.00323025
morgue	0.287721	10	0.0400337
Elp3	0.206656	10	0.111557
MFS18	0.0743097	8	0.546329
CG15439	-0.149186	18	86.9124
CG15440	0.762887	5	0.00266552
ND-B8	1.27478	3	0.000594438
Gs1l	1.05195	4	0.000781244
RpL27A	0.60826	4	0.0141428
snoRNA:Me18S-C1831	0.761002	2	0.0194416
mRpL27	0.412201	3	0.0687909
CG15435	-0.0977937	7	2.72588
CG15443	-0.114104	7	3.18712
CG15436	-0.0341029	4	0.936424
CG17840	-0.0719829	12	5.53901
ine	0.0512344	39	5.35077
dpy	-0.0811092	566	1.15181e+49
HP6	-0.00631999	4	0.781115
CR43716	0.0698605	2	0.432686
CR44609	-0.00363379	4	0.767539
CR45452	0.0134148	2	0.557466
BG642163	-0.0136024	15	3.49088
CG15635	-0.0108015	48	233.981
CG43798	-0.0914563	4	1.36162
CG3355	-0.0348499	13	3.74397
CG11929	-0.361766	23	82316.4
Bsg25A	-0.22582	13	75.0522
Elba3	-0.635316	6	219.052
CG3251	-0.237628	14	129.495
CG34351	0.152516	49	0.0512339
Taf12L	-0.087166	4	1.32402
CG15631	-0.188916	9	12.1466
CG15630	0.167902	84	0.00355743
CG42523	-0.197246	6	5.14003
CG3294	-0.120302	9	5.47159
Clect27	0.0410012	19	1.79716
CR45297	0.0684054	1	0.415021
CG15629	-0.25192	12	77.732
CG3225	-0.109385	8	3.8316
mir-4910	0.294549	1	0.189353
CG15628	0.741545	16	2.81157e-06
Fnta	0.213275	10	0.102602
mir-4912	0.31753	1	0.174839
Ir25a	0.141382	29	0.154897
tank	0.279422	12	0.0318482
CG12194	0.733465	12	4.05864e-05
mxt	0.201073	28	0.0250127
CG11927	0.353899	2	0.120897
mRpS2	0.348206	5	0.0609295
Mon1	0.0984363	11	0.445957
pog	0.622978	38	2.9899e-10
Cf2	0.173707	26	0.0657275
CG3008	-0.0244591	12	2.75707
CG15625	-0.0556687	10	3.0741
CR45716	-0.00779127	4	0.788653
CG3036	-0.0783891	30	214.097
CG2837	0.0820506	16	0.662226
hoe1	0.519355	60	2.50355e-12
hoe2	0.181688	12	0.133714
Sgs1	-0.118508	59	817037
CG14044	0.174996	4	0.239183
mRpL24	0.135543	5	0.303246
betaggt-I	0.0886792	6	0.443965
jet	0.0614504	8	0.626141
Jon25Biii	-0.00134791	7	1.08156
Jon25Bii	-0.0288718	11	2.53857
Jon25Bi	-0.116905	8	4.14967
Marcal1	-0.120429	15	23.2186
CG34124	-0.0888921	50	19604.9
CR43824	-0.159156	12	19.9158
CG34125	0.486993	3	0.0455634
Trip1	0.698392	6	0.00239482
Scox	0.82269	3	0.00717089
CG3756	0.273908	9	0.0560113
l(2)05714	0.306024	18	0.00673177
CG14043	0.338954	12	0.0132907
mRpL28	0.238441	7	0.108626
Gmd	0.38328	9	0.0157109
CG3792	0.0725184	8	0.556805
CG8891	-0.0607763	3	0.931049
CG8892	0.455618	9	0.00677745
CG34126	0.177458	56	0.00892949
Rtnl1	0.88169	46	1.37149e-17
CG31917	0.583254	4	0.0166503
Tfb5	0.583254	4	0.0166503
CG3887	0.258179	5	0.120192
vkg	-0.130618	60	2.24057e+06
Cg25C	0.0475405	35	4.73602
CG14042	1.61015	12	1.04515e-10
SP555	1.61015	12	1.04515e-10
CG31650	0.806404	16	8.32963e-07
CG33995	0.405851	12	0.00497793
CG44000	0.405851	12	0.00497793
CG44001	0.405851	12	0.00497793
CG9121	0.379639	9	0.0163902
eIF-3p40	0.699314	8	0.000723211
CG14040	-0.0317536	6	1.24551
CG14036	-0.142609	1	0.863116
His3.3A	0.0333302	2	0.50979
CG31918	-0.124874	9	5.77017
Rpn11	0.399318	9	0.0130392
CR45291	0.213671	1	0.2507
qtc	0.786896	27	6.48575e-10
CR43820	2.27444	2	2.17848e-05
mir-2495	0.0148682	4	0.680224
CR45305	0.741941	1	0.0400913
RpL37A	0.705114	3	0.0137036
pgant5	0.703735	38	1.0753e-11
CG5828	0.318291	8	0.0411056
CG4230	0.914076	14	5.62647e-07
ND-13A	1.15968	6	4.60596e-05
Msp300	0.00536647	373	7.6061e+17
snoRNA:Psi28S-2263	-0.56487	1	3.7361
snmRNA:765	0.0997148	2	0.378415
snmRNA:128	0.142343	3	0.304142
snoRNA:Psi18S-525k	0.219888	1	0.24535
snmRNA:158	-0.261568	3	2.81385
Cyp28d2	-0.18675	10	16.1209
Cyp28d1	-0.275541	8	22.3122
CG7742	-0.235864	17	368.345
CG14034	-0.120179	8	4.29623
TpnC25D	-0.245862	15	214.814
tkv	-0.16844	176	9.62614e+21
tRNA:CR31971	0.0414121	1	0.455774
tRNA:CR31914	0.0414121	1	0.455774
CR14033	-0.173756	3	1.73476
CR44744	-0.17606	4	2.3653
Cyp4ac1	-0.356946	11	224.386
Cyp4ac2	-0.103373	10	5.61857
Cyp4ac3	0.15219	9	0.230497
Bsg25D	-0.199408	35	58021.2
Bub1	-0.222572	22	1587.46
CR44743	-0.0241975	6	1.16746
CR44742	-0.00784801	2	0.613298
vri	0.296814	54	1.06144e-05
CR45730	-0.293329	1	1.45615
CG14024	0.333837	10	0.0223481
Ncoa6	0.0448847	38	6.50768
CR44985	0.343495	1	0.159775
cype	1.21569	3	0.000823114
CG14022	0.325314	6	0.0584912
TotM	-0.204894	2	1.48535
fusl	-0.0876104	38	1523.25
CG12512	-0.011769	17	4.38185
nompC	0.0882378	58	1.9116
CR42850	-0.0976905	8	3.38476
CR44745	-0.0302336	3	0.786881
H15	0.150005	25	0.135175
CR43713	0.03364	2	0.509081
CR43714	0.178315	1	0.283423
CR43715	0.192767	3	0.230385
CR31647	0.120199	22	0.315035
snoRNA:Me28S-A2486	0.00555024	4	0.72288
mid	0.292853	20	0.00616994
CR45287	0.218858	2	0.221661
CG14020	0.202833	7	0.15281
CG7382	0.360905	9	0.0203773
cl	0.287412	6	0.0809245
CG7371	-0.218357	10	24.0391
CG6907	0.166521	12	0.167061
CR44793	0.169323	6	0.222515
Cap-D3	-0.0847669	44	4616.41
CG31648	0.289062	10	0.0393607
CG31915	-0.0877103	9	3.74629
CG7277	-0.0507286	5	1.23671
tomb	-0.00830518	4	0.791303
CG14015	0.185353	10	0.146034
Hel25E	0.19436	11	0.120281
Lam	0.211179	25	0.0244855
Oscillin	0.14819	12	0.218647
CG14014	-0.0736188	10	3.85717
CG18269	-0.206343	6	5.55656
CG14013	-0.37052	5	13.8143
CG14017	-0.320722	8	36.0249
GluRIIA	-0.231217	19	681.452
GluRIIB	-0.103355	24	127.916
CR44794	0.0904239	3	0.404834
snRNA:U4:25F	0.100278	3	0.383446
CG14011	-0.0748324	4	1.2216
CG7251	-0.385288	6	25.7314
CG18266	-0.334488	12	261.221
DIP-eta	0.232949	25	0.0133309
CR44795	0.335928	2	0.131054
CR44796	-0.125914	2	1.04196
Cyp6a16	-0.26747	13	144.322
DIP-theta	0.288341	42	0.000142628
CR44822	0.119814	5	0.341463
mir-959	0.180807	1	0.280983
mir-960	0.180807	1	0.280983
mir-961	0.00871283	2	0.569357
mir-962	-0.0452273	1	0.615623
mir-963	-0.096258	2	0.912084
mir-964	-0.134262	2	1.08175
CR44821	-0.45361	3	8.10393
Hsp60C	-0.151548	23	356.317
CG12511	-0.0500692	4	1.03928
CR44819	0.266376	2	0.179081
CR44820	0.306059	2	0.149859
CG7236	0.168041	18	0.118643
CG14007	-0.130636	13	16.8422
CR44818	-0.139924	7	4.082
CG34011	-0.297375	3	3.42732
CG11149	-0.206237	9	14.8554
sip1	-0.0956352	19	35.4003
CG11030	0.18954	99	0.000171227
CG14006	0.454052	10	0.00488912
CG11147	-0.0354868	27	32.7003
CG11029	-0.0787165	20	29.8388
obst-E	0.0510565	11	0.851901
CG9171	0.243329	63	7.12497e-05
CR31912	-0.0971771	11	6.45404
CG31913	0.112688	5	0.360329
CG14005	0.279865	7	0.0730305
CG7239	0.172386	9	0.182275
CG11034	-0.262643	19	1352.55
CR44575	-0.0274259	1	0.578746
CR44576	-0.0274259	1	0.578746
CG43307	0.298982	1	0.186462
CG31644	0.229353	3	0.188337
TrissinR	0.302724	44	5.08165e-05
rau	-0.0210755	38	98.3923
CG44574	-0.445748	3	7.76047
Sfp26Ac	-0.505453	2	5.72527
CG43185	-0.909952	2	35.1885
CG9029	-0.288077	6	11.1905
CR44577	-0.0306627	2	0.67944
CR44578	-0.0201173	1	0.564253
Acp26Ab	-0.0786232	4	1.25221
Acp26Aa	-0.402597	4	10.3767
CR44579	-0.00275632	1	0.531265
CG9021	0.00552001	13	1.98651
CR43808	0.432109	1	0.117481
bchs	-0.169242	67	1.99512e+08
CG14000	-0.082144	6	1.91777
CG9016	1.16674	4	0.000369302
CR43926	0.152925	2	0.29801
dsf	0.0986044	27	0.58813
CR45288	0.135351	1	0.32899
CR45289	-0.0477249	2	0.733525
Sfp26Ad	0.0525411	5	0.567308
Gpdh	1.44023	23	4.50993e-16
CR44986	1.47828	4	4.83339e-05
CG9044	-0.181313	22	568.926
CG13999	0.25053	5	0.127334
CG13998	-0.166019	2	1.2475
Vm26Ab	-0.334597	3	4.20724
Vm26Ac	-0.370287	2	3.12089
Vm26Aa	-0.584726	3	16.6858
psd	-0.118064	9	5.33108
CG13992	-0.18918	11	22.6813
Ucp4C	-0.569648	6	124.816
Ucp4B	-0.205299	9	14.6943
CR43465	-0.205299	9	14.6943
chic	1.07423	19	2.92658e-10
eIF-4a	0.777639	19	1.8883e-07
ifc	0.471825	12	0.0018899
lid	0.713435	36	2.4386e-11
Tsp26A	-0.0936305	15	14.4346
Gal	-0.114134	19	52.998
CR43866	-0.0896166	14	10.9045
CG9098	-0.0362056	19	9.68284
H2.0	-0.0635647	33	227.008
CG13996	-0.26754	3	2.90794
CG9107	0.0159627	8	1.01425
CG9109	0.315126	16	0.00836449
mtm	0.0206539	11	1.29051
CG9117	-0.0110138	4	0.805417
CG31643	-0.271783	17	749.441
ade2	-0.0782645	31	259.822
mir-966	0.523903	2	0.0563608
slmo	0.873577	8	0.000113964
CG34179	0.872752	8	0.000114966
CG12393	0.565016	8	0.00300411
CG9135	0.305114	9	0.0389724
CG13995	0.758277	17	1.06725e-06
CG34180	0.784845	1	0.0345456
ND-51	0.616499	12	0.000225988
CG13994	1.28579	4	0.000169793
Fbw5	0.047061	16	1.27651
CG9147	-0.302286	6	12.6388
CG9150	-0.30187	5	8.22889
CG13993	0.0690955	5	0.500685
CG9154	0.447332	2	0.0794801
Kr-h2	0.523711	10	0.00202669
CR43801	-0.301976	1	1.5005
CR9162	0.456105	3	0.0540139
CR44773	-0.0757835	2	0.831989
Kr-h1	0.713219	40	2.15301e-12
CG45075	0.190179	18	0.0748713
CG9175	0.277297	5	0.104044
stai	0.579242	43	1.70619e-10
CG31642	0.712951	6	0.00211405
Arpc4	0.368724	5	0.0521895
WDR79	-0.0227553	9	1.76088
B9d2	-0.0632515	12	4.87265
tectonic	-0.0632515	12	4.87265
CG9222	-0.0999529	9	4.31915
CR45719	-0.261882	2	1.91838
CR44824	-0.329895	1	1.65314
CG13991	-0.0647742	26	65.4366
Muc26B	-0.198408	5	3.76931
CG31639	0.00697667	2	0.573812
CG13989	-0.418621	4	11.5208
CG34380	0.406847	70	1.64988e-10
Ugt37b1	-0.271102	12	103.013
CR44823	-0.349553	2	2.84351
Ddr	0.148694	126	0.00470615
AANATL2	0.0966002	10	0.448462
CG13983	0.000136935	7	1.06628
CR42735	0.0959078	3	0.392788
CG43922	-0.149206	3	1.51534
CG13984	-0.244746	5	5.3472
PDZ-GEF	-0.109562	35	1888.94
Pez	-0.247248	18	667.829
Cpr	0.32797	34	0.000133938
CG9497	-0.020989	9	1.7251
CG9498	-0.0552198	10	3.0567
ppk7	-0.0530923	9	2.50531
ppk14	-0.443707	8	132.727
CG9500	0.122153	3	0.339918
CR44777	0.123537	2	0.340037
CR44778	0.0109433	2	0.563685
CG9505	-0.203993	17	196.127
slam	-0.0624638	32	181.941
DIP-epsilon	-0.0293491	73	24436.2
CG9507	-0.132103	13	17.2347
CG42370	-0.252335	11	53.7471
CG42369	-0.229743	12	56.1325
CG13982	-0.0797545	9	3.41541
Tig	-0.134522	62	4.78297e+06
Fic	0.177714	12	0.141746
CG9527	-0.0212439	63	3246.21
retm	0.309387	17	0.00764668
frj	0.102086	15	0.448512
CG16947	0.100294	25	0.541795
CG9531	0.247415	6	0.11399
mmy	0.0892914	17	0.593909
CG9536	-0.0684714	11	4.3604
Sec61alpha	0.145267	20	0.179368
CR45463	0.224723	2	0.215901
Daxx	0.0348235	18	1.89369
KFase	0.0975068	6	0.411634
epsilonCOP	0.500453	7	0.00881674
CG9548	0.928232	4	0.00175185
CG31638	-0.162984	29	2633.35
CG9547	-0.233986	14	121.845
CG9550	-0.136633	11	11.0641
CG31637	0.228572	64	0.000169817
CR44775	0.69642	3	0.0143758
eya	0.0577149	68	22.5998
CR44776	0.044947	3	0.520074
Osm6	0.00977463	8	1.08304
COX5B	1.61041	6	9.69714e-07
CG9596	0.273155	15	0.0215774
COX5BL	0.355161	11	0.0133718
Ent2	-0.112857	7	3.14926
CG13766	0.222312	6	0.141334
CG11319	0.463192	41	7.44193e-08
CG11050	0.790806	21	3.57907e-08
DIP-iota	0.257037	11	0.0510911
CR44913	0.326725	1	0.169349
CG34345	-0.159443	13	26.4733
Oatp26F	-0.350286	27	408682
CG31635	0.115691	44	0.352611
Tango1	0.053752	30	2.7256
CG31633	-0.0244866	13	3.18182
CG31636	-0.0992153	10	5.33089
CG11070	-0.130642	17	45.9804
CG13771	-0.575183	6	130.875
cup	0.0401451	44	12.5563
CG34310	0.0401451	44	12.5563
Galt	0.0363024	11	1.04213
Spn27A	0.035255	10	0.973925
cort	-0.106708	6	2.36685
Nse1	-0.172637	4	2.31304
Nhe3	0.00436208	16	2.84339
CG11327	-0.427381	7	64.182
Tsp	-0.0900394	92	1.39205e+08
AkhR	-0.00254103	22	6.66958
Aatf	0.104274	4	0.379498
homer	0.239292	10	0.0738433
Liprin-alpha	-0.141281	30	1708.41
TTLL3B	-0.248302	20	1433.51
TTLL3A	-0.139996	18	71.7935
CG11221	-0.111057	52	101665
CG31910	-0.373949	6	23.3499
snoRNA:Me28S-G2743	-0.541804	1	3.44872
CG44271	-0.036434	2	0.697273
CG11322	-0.311858	5	8.87308
CG11321	-0.104948	73	8.14668e+06
CG17378	0.403799	18	0.000881315
nrv1	0.383767	27	0.000114376
nrv2	0.290067	35	0.000457551
CR43610	-0.235074	2	1.70085
tRNA:CR31631	-0.0341504	1	0.59241
CG17376	-0.0592136	4	1.1032
CG17377	-0.0447327	8	1.93043
CG11236	-0.00546447	7	1.12509
CG17375	0.0269233	9	0.988486
CR44081	0.0739665	4	0.462512
sens-2	0.278603	28	0.00226393
Rca1	0.928197	4	0.00175224
l(2)k09022	-0.20877	36	115393
Nha1	-0.140406	31	2154.75
CR44915	0.45097	2	0.0781927
CR44914	1.12809	2	0.00374167
Nlg2	0.524167	61	1.21585e-12
mir-932	0.265575	1	0.20938
CG13773	1.22344	8	2.7901e-06
Rat1	0.0258676	20	2.73981
Wee1	0.0244776	10	1.11608
x16	0.280331	20	0.00821196
CG32829	-0.103269	3	1.17658
nop5	0.199651	8	0.144627
snoRNA:nop5-x16-a	0.0516301	1	0.439897
Hrb27C	0.183489	29	0.0402519
CG43232	0.0697882	4	0.4753
CG18304	-0.111327	60	657004
Fgop2	-0.0521158	7	1.75944
ihog	-0.255863	13	120.281
Gas41	0.105811	6	0.383372
SA	-0.140427	21	158.515
CG13775	-0.024358	14	3.66263
CG3430	-0.140124	11	11.6045
Atac1	0.0591654	5	0.539646
CG10399	-0.128884	7	3.67216
sip2	-0.0322883	14	4.18188
Coprox	0.232047	9	0.0911126
smt3	2.00291	2	7.37105e-05
snRNP-U1-70K	0.156864	20	0.137644
CR43142	-0.0660188	6	1.67037
uif	-0.0165527	142	1.00055e+08
CR44326	-0.0945608	4	1.38949
CG43321	-0.132844	3	1.38474
CG43322	-0.0221237	8	1.51893
ade3	-0.220266	57	2.40041e+08
Pcp	-0.0889307	8	3.08452
CG31908	0.154656	7	0.242486
CG3476	0.00402935	5	0.818103
Rab30	0.311742	13	0.0162285
Caper	0.26056	34	0.00163318
milt	0.410431	64	7.67732e-10
Mnn1	-0.153682	27	1129.15
CG31907	-0.399724	6	29.1182
Sem1	-0.0356783	1	0.595559
Nuf2	0.237269	9	0.0857472
CG11289	-0.0556814	13	5.19231
Pvf2	-0.242574	45	1.15859e+07
CR44611	-0.314717	6	14.0587
CR46196	0.329232	1	0.167882
Pvf3	0.102447	87	1.17989
CR44612	0.689385	4	0.00832848
CR44610	0.0368273	2	0.501849
CR46210	0.0177275	1	0.494814
CR44613	0.0393657	1	0.459022
CG4495	0.314666	15	0.0103333
CG4496	-0.139302	25	436.393
CG4497	0.0536245	20	1.45372
CG4502	0.265725	14	0.0286832
CG13784	0.52613	32	1.98333e-07
ico	0.157503	11	0.199004
CR44989	0.303431	4	0.10343
Ndae1	0.129695	83	0.104327
CG43799	-0.310178	3	3.67775
CG43800	-0.0640366	3	0.94792
CG13786	-0.0696697	14	7.81235
Wnt4	-0.0187927	58	1389.2
CG31909	-0.00262815	3	0.675884
wg	0.0211237	30	8.00592
CR45304	-0.190826	4	2.60461
Wnt6	-0.0153802	79	18619.8
Wnt10	-0.0342991	58	3608.4
CR44063	-0.180074	3	1.79619
ninaC	-0.112801	35	2137.16
CG5149	0.0422822	10	0.891137
gudu	-0.131056	16	36.0509
CG5160	-0.095414	11	6.30045
CR44079	-0.233519	6	7.01288
CG5171	-0.16016	11	15.2581
CR46205	-0.116192	1	0.787516
CG5177	-0.112626	19	51.2824
CG5181	-0.00556805	5	0.879553
CG15818	0.0488538	8	0.715617
chm	0.231118	37	0.00342117
CR43857	1.20956	4	0.000279254
mir-275	1.30516	1	0.00567903
mir-305	1.30516	1	0.00567903
CG5261	0.481372	15	0.000537123
CG5958	0.0676418	9	0.615796
CG5973	0.0375146	27	3.66863
santa-maria	-0.14492	24	391.448
Gr28a	0.0440264	7	0.700136
Gr28b	0.00241065	23	6.61853
CG6055	-0.125346	11	9.48317
Ziz	-0.0965976	88	1.10105e+08
CG6441	-0.298645	16	835.7
Obp28a	0.517541	5	0.016977
RapGAP1	0.142635	153	0.00495843
CR44082	0.390825	3	0.0773869
CR46063	0.0631517	2	0.445915
Spn28B	-0.13989	9	6.87046
CR45370	0.110296	1	0.358873
Cyp4d21	-0.22106	10	24.8747
CG6739	-0.0885318	34	688.118
CR44799	0.00841125	3	0.636011
CR44800	-0.105394	4	1.4913
Slob	0.524616	68	6.38974e-14
Myo28B1	0.398667	60	5.39367e-09
CR44148	0.0510488	3	0.502885
CG18585	-0.0419941	10	2.58608
CG7025	-0.0170348	7	1.25704
CG43235	-0.270643	5	6.50129
Tep2	-0.116961	33	1558.6
Tep3	-0.0653893	30	139.37
CR44990	-0.263455	10	42.5125
Ntl	-0.402873	9	146.027
tRNA:Y1:28C	-0.186388	1	1.00472
CG33296	-0.350695	9	79.6262
CG13793	0.031547	6	0.724228
CG13794	-0.457163	10	492.06
CG13795	-0.178019	10	14.4361
CR46074	-0.257666	2	1.88241
CG13796	-0.037338	14	4.55025
CG31904	0	9	1.35167
Acp1	0.749809	6	0.00154171
CG7214	0.130426	6	0.310495
ATPsynGL	0.0682106	1	0.415302
CG7203	1.61351	6	9.44283e-07
CR45718	1.66867	2	0.000330491
CG46025	-0.151023	32	4059.08
CG7191	-0.00338078	12	2.02333
CG7179	-0.233005	7	9.96145
Uro	-0.0821638	10	4.29717
CG7164	-0.263019	6	9.02894
CG7154	0.0175446	19	2.99779
CG7149	0.345898	18	0.00293784
LKRSDH	-0.321185	26	109472
CR44825	-0.460618	5	27.2653
Herp	0.0551335	11	0.805751
r2d2	0.801605	3	0.00805404
cdc14	0.348876	30	0.000159528
LanB1	-0.0734808	60	59193.9
CR45008	-0.617308	3	19.9659
CG7115	0.000961757	19	4.30427
Rack1	0.415572	15	0.0017256
mts	0.964028	15	1.02827e-07
CR43100	-0.377694	4	8.81995
CG14537	-0.203086	4	2.8216
CG14535	0.309421	31	0.000481901
lectin-28C	-0.0333685	12	3.14231
TwdlE	-0.0167124	12	2.46071
Proc	0.24276	7	0.104221
CR45364	0.293706	1	0.189907
tRNA:G3:28D	0.293706	1	0.189907
spz3	-0.0801208	27	124.573
CG7102	0.0674307	15	0.829327
SmE	0.110665	3	0.362124
CG34132	0.420941	1	0.122123
Spn28Da	-0.108403	8	3.79191
Spn28Db	-0.247919	8	16.6472
Snoo	0.0366086	188	1.63377e+06
CG7231	0.388646	10	0.011177
pes	0.191915	32	0.0243499
CG7227	-0.073655	28	124.477
CR44996	-0.048088	16	7.60467
Sirup	0.351257	3	0.0962321
Wwox	0.435296	9	0.00858313
Spn28Dc	0.151931	20	0.154051
CG12560	-0.250623	5	5.58968
CG34010	-0.00612872	4	0.780141
Tg	-0.00541825	58	609.833
CG7367	0.2044	51	0.00282251
baf	0.175752	7	0.198095
Cka	0.285439	36	0.000459134
CG7429	0.12493	6	0.325462
RpL36A	0.792012	5	0.00213959
snoRNA:Psi28S-2648	1.10343	2	0.00417967
CG7466	-0.301872	46	3.11054e+08
poe	-0.311895	88	4.53102e+16
MED20	0.340274	6	0.0514563
Trf	-0.0200781	4	0.854507
Mcr	-0.149514	34	6610.39
CR45257	2.44761	2	1.00125e-05
Bsg	0.0872671	58	2.0293
mon2	-0.137973	33	3326.56
CG8673	0.0439702	6	0.651122
CG12375	0.153729	3	0.285653
CG8668	0.26205	21	0.0107389
PAPLA1	-0.176244	87	1.25706e+11
mir-4984	-0.221819	3	2.26055
CG42762	-0.452815	3	8.06852
CG42763	-0.316898	4	5.93098
CG43394	-0.0726375	43	2146.98
CG31606	-0.421168	5	20.2451
Rbsn-5	0.305584	15	0.0121395
CG8498	0.707511	2	0.0247182
Piezo	0.134577	101	0.0482653
CG34134	0.268696	2	0.177225
CG8475	-0.00485526	24	9.03277
CR44116	0.250548	13	0.0424127
CG8460	0.465045	8	0.00867144
PGAP5	0.111649	11	0.372312
SLC5A11	0.027673	16	1.83633
CR44119	0.0612401	13	0.828308
CR44120	1.42205	2	0.000999939
CR44121	1.44856	2	0.000887718
CG8419	-0.0877314	19	29.7941
Su(var)205	0.225507	9	0.0983073
Ssb-c31a	0.693976	3	0.0145706
CG8372	0.640702	4	0.0114438
CG8360	0.912239	5	0.000863587
CG8353	0.345503	9	0.0243719
CG8349	-0.541599	3	13.1577
CG8292	-0.205509	10	20.4351
Snx6	-0.100004	14	12.9725
Pvr	-0.0429746	66	22445
Spn28F	-0.124998	7	3.53789
CR43262	0.00978404	3	0.63122
CG14277	0.0120261	11	1.45194
CG43057	-0.0178105	9	1.66254
CG8086	-0.0138906	64	2269.25
Btk29A	0.0281112	88	1127.22
mir-2b-1	0.149535	1	0.31319
tRNA:K5:29A	0.0274876	1	0.478336
CR43752	-0.265958	3	2.88272
wol	0.371049	6	0.0395327
Scgalpha	0.652324	10	0.000398724
CG7840	0.282177	9	0.0508791
Ostgamma	0.210594	5	0.172118
CG7818	0.406519	8	0.016129
CG7810	0.258248	6	0.103889
CG7806	-0.222809	32	50292.8
mtsh	-0.481751	14	7668.69
CG7787	1.16052	3	0.00111539
CG7781	2.24461	6	4.24121e-09
CG14275	0.157758	12	0.189994
CG14274	0.280928	4	0.119795
CG14273	0.106483	9	0.392086
CR45371	-0.0310953	9	1.94012
CG7778	-0.124017	17	40.3345
Mur29B	-0.142802	5	2.47754
CG7627	0.234739	25	0.0126812
RpS13	0.691172	5	0.00457947
CSN8	0.723768	4	0.00665427
Pp2A-29B	0.603548	17	2.27577e-05
CR45341	0.926193	2	0.00926145
CG17292	-0.0354603	13	3.78002
Wdr82	0.26375	9	0.0630308
CG13390	0.292207	8	0.0542027
CG17294	0.0996374	5	0.397621
Aats-ala	0.0796545	26	1.0003
CG13392	1.01227	4	0.00101219
Rcd4	0.9703	5	0.000557214
l(2)k12914	0.325058	2	0.137608
CG13384	0.105383	14	0.418604
CG42819	-0.280843	4	4.68726
snRNA:U6atac:29B	-0.37036	1	1.90236
CG42820	-0.336236	13	424.79
Acp29AB	-0.0581174	3	0.917512
lectin-29Ca	-0.193282	1	1.02905
CR45343	-0.642429	4	49.6507
Peritrophin-15b	-0.598925	3	18.0433
Peritrophin-15a	-0.369407	5	13.6988
CG13385	-0.0873595	10	4.5889
CG13386	-0.211566	5	4.16278
CG31898	0.0746952	6	0.500459
fy	-0.0104894	7	1.1806
CR44991	0.281981	3	0.140942
emb	-0.0510974	27	52.2049
CG13397	-0.111026	16	24.7601
CG13398	0.0929019	18	0.565992
Akap200	0.346071	46	4.09112e-06
grk	-0.0125413	10	1.78213
D12	0.150492	13	0.204022
Chrac-14	0.393228	5	0.0433785
mus201	0.0628825	17	1.00122
CG31897	-0.223118	18	404.341
U26	-0.157808	11	14.7756
fu12	0.0221188	43	26.7707
fu2	0.0488184	16	1.23511
d	-0.277147	82	166961066502940
CheA29a	-0.52671	3	12.1217
tRNA:CR31896	-0.00397708	1	0.53352
tRNA:CR31892	0.0215127	1	0.488357
CG43796	-0.0790286	7	2.27718
CR43604	-0.964665	2	44.9849
CG13088	0.030438	11	1.12905
CG43400	-0.224481	3	2.29394
Dh31	0.109356	22	0.412549
Bace	0.0403394	6	0.67169
CG13096	-0.078068	13	7.37891
CG13097	-0.0845841	13	8.1737
PIG-U	0.0957914	9	0.443964
mRpL51	0.389452	3	0.0779742
CG13090	0.0103415	7	0.96693
CG13091	-0.356154	12	359.037
Acer	-0.484992	14	8095.65
lmgB	-0.0823979	14	9.66485
lmgA	-0.0823979	14	9.66485
CG17834	0.0656493	43	3.57189
tRNA:CR31604	0.580284	1	0.0702534
tRNA:CR31603	0.580284	1	0.0702534
Sema-1a	0.303522	177	4.31266e-16
tRNA:CR31895	-0.207952	2	1.50588
CR43855	0.461893	3	0.0523191
tRNA:CR31602	0.851809	1	0.0273828
Glt	-0.342409	16	1899.06
CG9287	-0.344906	13	486.734
tRNA:CR31889	-0.106014	1	0.760187
CG9289	-0.240538	18	580.857
tRNA:CR31890	-0.36409	1	1.86141
tRNA:CR31888	-0.284876	1	1.41405
PrBP	0.144155	6	0.276049
Trs23	-0.148127	3	1.50636
Hnf4	-0.142453	78	5.41936e+08
CR44992	-0.065129	5	1.37868
CG9314	-0.221629	12	49.8294
raw	-0.0212928	78	26446
CG45307	0.0265471	2	0.525552
CG12438	-0.23088	6	6.85613
LManIII	-0.00569924	21	6.37492
LManIV	-0.174551	14	45.1106
LManV	-0.185108	23	849.543
LManVI	-0.0851047	25	96.0563
CG42710	-0.279521	4	4.647
SoxN	1.41942	9	9.2492e-08
CR45365	0.0753349	2	0.422182
CR45260	-0.0973963	33	769.43
CG32986	-0.138736	5	2.40268
CG32987	-0.059157	9	2.68828
CG32988	-0.135703	7	3.92015
CG32983	-0.0776828	6	1.84587
CG9483	-0.0613875	10	3.30457
CR44414	-0.290645	6	11.4394
CR44415	-0.0647337	12	4.97984
CG42713	-0.478231	4	17.0006
CG34398	-0.00558705	134	7.41172e+06
Tsp29Fa	-0.0630063	11	4.04672
CR46071	-0.0489624	9	2.38789
Tsp29Fb	0.317065	13	0.0149273
CG9510	0.00181735	11	1.66923
CG9515	0.0604263	7	0.598298
C1GalTA	0.35581	20	0.00146554
CG31886	0.117065	27	0.338242
CG9525	0.123337	10	0.319843
CG32985	-0.0726599	9	3.14508
CG32984	0.0288725	10	1.05576
CG18088	-0.0651253	13	6.02211
CG9541	0.276976	13	0.0280096
CG13101	-0.0673079	19	19.0831
CG18662	-0.271328	5	6.53499
rost	0.00206932	16	2.96833
CG9555	-0.17441	13	33.485
alien	-0.105657	20	55.1977
CG17906	-0.184917	8	8.53516
CG18661	0.105963	5	0.379086
Try29F	-0.138107	8	5.19573
CG9568	-0.559372	4	28.8722
CG13102	-0.427598	11	589.059
Rcd-1r	-0.351995	9	80.8387
CG9582	-0.130745	12	13.1238
CR44352	-0.115601	8	4.09268
DIP-zeta	0.252665	27	0.00581441
CR44483	1.13869	3	0.00125793
CG12439	-0.0809731	5	1.55378
Toll-4	0.00193573	19	4.21378
CG31609	-0.381074	2	3.27573
CR44482	-0.554847	2	7.14651
Or30a	-0.232908	2	1.6844
CR44617	-0.232233	2	1.67931
CR44616	-0.240406	1	1.21185
CR44615	0.269676	1	0.206421
CG32982	0.271533	86	2.8199e-07
CG13108	1.4878	6	2.77162e-06
CG9586	0.762158	5	0.00268022
tai	0.202905	143	8.62802e-07
tRNA:CR31885	-0.0322997	2	0.684451
aust	-0.0456678	7	1.65399
CR43734	0.134372	1	0.330109
borr	0.340181	6	0.0514974
lectin-30A	-0.116893	6	2.58262
Ggamma30A	0.622192	61	2.15828e-15
CR45262	1.43821	3	0.000241628
CR42844	-0.0364461	2	0.69731
CR45456	-0.0369734	2	0.698963
CR45457	-0.125396	1	0.813074
CG17005	-0.12611	19	68.8199
Cks30A	-0.215658	5	4.29334
Eaat1	0.0978961	32	0.657848
CG3748	-0.419949	8	103.17
CR44802	-0.122792	3	1.31016
CG43350	-0.542143	2	6.75035
CG13110	-0.180286	5	3.28753
CR43404	1.13583	3	0.00127789
CG34181	-0.0775293	3	1.02105
Shawl	0.290177	82	1.07052e-07
CR43865	0.051734	5	0.570774
Aldh	0.216333	17	0.0481553
CG4438	0.280493	7	0.0725927
Mco1	-0.145147	28	1140.61
Fbp2	-0.252993	6	8.28592
CG42847	-0.12835	4	1.73237
FucTB	0.0755144	4	0.457863
scat	-0.0654609	13	6.05393
CG3769	-0.0632586	9	2.81953
RpS28-like	0.083065	2	0.407783
numb	0.347688	68	2.0824e-08
CG33723	0.144185	1	0.319058
CR43769	-0.18106	2	1.33464
Gdi	0.773014	16	1.55814e-06
CG33298	0.0384044	60	48.0933
Oatp30B	0.296209	66	1.20893e-06
CG31883	0.10645	1	0.363695
CG17855	-0.149891	11	13.2609
Cpr30B	0.0136572	7	0.936686
CG13113	-0.0864319	5	1.61912
CG13114	0.331458	8	0.0357492
jp	0.232184	54	0.000435813
CR44149	0.248276	5	0.129518
CG3838	0.350204	15	0.00550151
Mtpalpha	0.0518173	23	1.8418
CG31709	-0.0323793	5	1.07679
gcm	0.00189635	14	2.36141
CR43621	-0.0758912	6	1.81776
CG3841	-0.0805119	15	11.438
CG4382	-0.100305	13	10.4618
gcm2	-0.0174835	19	6.43635
Trx-2	1.57764	11	7.47191e-10
GlcAT-S	0.479619	22	4.13225e-05
CG31882	0.386782	5	0.0455408
Apoltp	-0.113453	91	1.04837e+09
CG33299	-0.246755	8	16.4429
CR46208	0.412422	7	0.0204994
CR44150	0.248551	3	0.169437
Pka-C1	0.822183	42	4.59938e-15
hoip	1.76897	4	7.24793e-06
pelo	-0.120254	34	2232.4
CG31710	-0.270111	17	725.074
CG4364	0.021932	15	1.8587
Nckx30C	0.768455	106	1.69687e-32
CG13116	0.322319	9	0.0319091
CG13117	0.767942	2	0.0188453
Cyp4e3	0.0505716	15	1.11839
zf30C	0.429159	10	0.00669726
Taf11	0.807593	5	0.00190224
und	0.208659	11	0.0989371
ppk18	-0.239174	30	43307.9
CG4017	-0.197489	9	13.4191
CG17633	-0.110863	8	3.89213
ppk16	-0.499523	6	68.4556
ppk11	-0.112494	9	4.99687
IP3K1	0.224482	42	0.00256584
CR18854	0.356063	19	0.00186149
CG4036	0.620421	6	0.00466999
CG13123	0.44025	7	0.0157002
nAChRalpha6	0.202001	142	1.07706e-06
CR43766	0.12314	3	0.338075
CR44701	1.08779	1	0.0120739
FKBP59	0.405328	10	0.00905189
CG34183	0.332354	1	0.166073
CG4537	0.31366	2	0.144832
mtDNA-helicase	0.190648	10	0.136579
Uhg2	0.884521	5	0.0010645
snoRNA:U14:30Eb	0.616675	1	0.0619192
snoRNA:U14:30Ea	0.819552	1	0.0306259
snoRNA:Me18S-G1620	0.832915	2	0.0140777
snoRNA:Me18S-A1576	1.38484	2	0.00118172
Bka	1.50618	5	9.7671e-06
RpS2	0.37799	8	0.0218266
Muc30E	0.0814159	4	0.440561
CG13124	0.0373106	16	1.53266
Etl1	-0.0513927	12	4.09412
Srp54	0.0976174	18	0.513126
yip2	0.265651	16	0.0211566
CG5885	0.782221	4	0.00454359
CG4598	-0.10839	5	1.91092
CG4594	-0.00113712	7	1.07938
CG4592	-0.109536	8	3.83775
TbCMF46	-0.0365116	21	13.2938
CG42366	0.109983	28	0.420657
CG42367	-0.206054	5	3.99319
Cpr30F	-0.140133	7	4.0902
CG31712	0.412043	7	0.0205739
CR45007	0.851654	7	0.000304395
Apf	0.538959	5	0.0144433
CG4619	-0.0142046	36	56.8972
CG5853	-0.106646	61	611920
CR45949	-0.147835	10	9.85668
mir-87	-0.0554916	2	0.759551
CG13126	-0.0231251	10	2.03726
CG4709	0.140185	8	0.271703
CG5846	0.286036	4	0.115867
CG4658	0.330745	5	0.0695108
CG5850	-0.0893104	17	20.3052
CR44872	0.0529601	4	0.530482
CR43683	-0.180387	6	4.4489
Dref	0.264546	11	0.0461098
RpL13	0.429089	5	0.0330938
CR13130	0.821254	3	0.00722786
bib	0.0389221	26	3.25236
CG31875	-0.245918	28	25893.2
SoYb	-0.266941	25	15417.4
CG4747	0.28617	25	0.00301542
CR44873	1.27217	3	0.000603047
Trp1	0.339196	18	0.00337722
CG13131	-0.256923	23	5453.31
CG13127	-0.0403408	20	12.4236
obst-B	-0.124129	14	19.4171
CG33301	-0.315767	7	22.0201
CR44874	-0.0729983	3	0.995886
CR44875	-0.11539	1	0.785328
Cpr31A	-0.127072	5	2.20024
Pen	-0.389196	18	12781.5
Spn31A	-0.0661771	10	3.51085
CG44153	0.04421	221	4.13985e+06
CG13133	-0.0995103	8	3.45071
CG34109	-0.000340168	55	312.866
CG13135	0.0155118	4	0.677373
CG4839	-0.0127008	26	14.4937
CG13137	0.0231822	8	0.939507
Sur	-0.227354	44	3.91533e+06
CG31874	-0.294135	11	95.1365
Ripalpha	-0.0113788	5	0.918979
RpL7	0.322295	8	0.0393972
CG34159	0.120677	9	0.332455
CG5734	0.284961	11	0.0348882
CG5731	-0.27571	14	244.764
CR44845	-0.314975	5	9.08425
CG5727	0.578632	4	0.0171603
CG4901	-0.289245	11	88.9895
Npc1a	-0.0631265	21	25.0809
Prosalpha6	0.327254	9	0.0301304
CG4908	0.665822	9	0.000588884
CG5708	0.732883	4	0.00626991
CG5694	0.224934	9	0.0989649
eEF1delta	0.0463723	11	0.908195
mthl15	-0.301398	8	29.3504
me31B	0.353338	14	0.00662992
chico	-0.127016	12	12.4249
CR44995	-0.275025	12	109.121
bsk	1.31025	8	1.11142e-06
CG31717	1.51172	6	2.25818e-06
Ror	0.547756	7	0.0056029
CG5676	0.449618	2	0.0786689
Pten	0.482231	14	0.000768553
Rsf1	1.35864	11	1.48839e-08
CG18619	0.758961	3	0.0101865
Mob3	0.235869	4	0.160757
CG4953	0.15959	4	0.264486
CG4957	1.2319	4	0.000241366
Mulk	0.167076	7	0.215272
trk	-0.0982456	8	3.40474
Utx	-0.022863	8	1.53088
CG34043	-0.577174	6	133.127
CG5604	-0.153514	39	30230.5
Hand	0.105576	8	0.392165
CYLD	-0.0843404	15	12.2417
CR44968	-0.284885	3	3.19947
CG13138	-0.172617	13	32.5556
nmd	0.0497728	10	0.810624
CG5390	0.0256869	16	1.90603
CG4968	0.704345	10	0.000206568
Cdk5alpha	1.09566	10	1.46775e-06
l(2)SH0834	1.34079	5	3.40258e-05
Usp14	0.529139	7	0.00669737
CG4972	0.0899507	11	0.500768
CG5381	-0.04457	20	13.683
CG4995	-0.61509	7	387.925
RnrL	-0.407337	16	6418.3
CG5375	0.369847	11	0.0109412
CG5037	0.9242	4	0.00179857
GATAd	0.606392	16	3.54703e-05
SamDC	0.428576	14	0.00188468
CG31715	1.46507	1	0.00326051
Sps2	0.217455	8	0.119745
CG5022	0.222997	14	0.0585943
CG34367	0.336384	17	0.00448344
CG5367	0.14373	2	0.310569
CG5045	0.651529	6	0.00357765
Cand1	-0.109269	36	2349.28
pim	-0.126615	6	2.80687
lft	-0.110435	8	3.87453
CG5056	0.729552	6	0.00183382
rho-5	0.349344	29	0.000199303
CG33303	0.189133	7	0.174252
dpr19	0.9998	10	4.93111e-06
gny	-0.250676	8	17.1411
CG5096	-0.0149849	12	2.39909
Cdk1	0.0500484	8	0.706609
mRpS7	1.08008	5	0.000243347
da	0.510301	15	0.000321537
CR45789	0.372849	4	0.0657455
Mdh1	1.3907	14	1.94842e-10
Cnot4	0.593	13	0.000196185
CG17768	0.608624	3	0.0233161
LSm-4	0.608624	3	0.0233161
Ir31a	0.0126714	9	1.16656
RpS27A	0.414143	13	0.0032517
Ip259	0.464386	5	0.0253552
CG5355	-0.0853108	14	10.1472
Klp31E	-0.174354	19	197.126
RfC3	-0.300632	6	12.461
pie	-0.0629976	11	4.04624
CG5168	0.273192	11	0.0409732
SmB	0.62294	5	0.00766362
KdelR	0.171748	12	0.154722
CG5188	0.238182	9	0.0848421
Bug22	0.1088	6	0.373681
TfIIB	0.146881	10	0.237505
CG5337	0.201934	16	0.0698986
holn1	0.392218	2	0.101791
CHIP	0.432938	7	0.0168399
Nse4	0.0906754	7	0.44772
CR45375	-0.244355	2	1.77322
loh	-0.360945	27	562480
ppk10	-0.118476	8	4.21938
LManI	-0.0384254	19	10.1632
LManII	-0.0316457	23	15.984
RluA-1	-0.148394	40	31880.4
RluA-2	-0.0474986	16	7.52105
Grip75	-0.358296	12	370.501
CG7456	-0.100239	17	25.2036
CG6144	0.321343	12	0.0172116
CG13144	0.16029	9	0.209789
Myo31DF	0.125823	50	0.205288
CR44224	0.440886	6	0.0217355
CG6094	0.189272	6	0.187565
CG7384	0.059882	21	1.33396
Fatp	0.108392	31	0.451922
Lrr47	-0.114776	8	4.05703
Lip4	-0.186277	20	347.825
CG18301	-0.165919	9	9.29763
CG18302	-0.131539	18	60.2162
CR44618	0.220399	2	0.220133
Trim9	0.238193	136	1.10771e-08
CG6138	0.0908392	4	0.414279
w-cup	-0.202009	7	7.40123
CG34160	-0.11743	5	2.04583
CG34161	0.0200402	4	0.657644
CG7329	0.281706	23	0.00479092
CR45351	0.00898248	1	0.510059
CG31872	-0.129328	38	8487.58
CG18284	-0.0191375	19	6.67282
CG17097	-0.209321	27	5982.16
CR44580	-0.344652	1	1.74
CG17098	-0.327244	15	909.827
CR45692	-0.00348982	1	0.532619
CG45690	-0.222917	2	1.61052
CG31871	-0.0280592	19	8.1064
CG17104	-0.0961146	9	4.1307
CR44180	-0.0270313	2	0.668453
CG17105	-0.375568	1	1.93704
CG17107	-0.283781	3	3.18007
CG7299	-0.387464	5	15.6986
CG7296	-0.300165	6	12.4113
CG7294	0.000600051	2	0.590475
CG17108	0.650156	9	0.000706488
CG7300	-0.016298	46	237.107
CR44181	-0.0199978	45	247.823
Lip1	-0.307281	10	73.9829
Lip2	-0.0924681	21	50.4988
CG6415	-0.227509	8	13.4076
CR44407	-0.0246093	2	0.661225
CG6431	-0.0199628	15	3.90778
CG6443	-0.140317	5	2.43152
CG17118	-0.150741	7	4.52792
CG6750	0.234666	10	0.0782909
Dpy-30L1	0.934295	3	0.0038779
Nup107	0.00854543	27	8.74
Vha16-5	0.0669001	8	0.590984
CG12299	0.0733564	14	0.715041
CG6729	-0.180222	15	67.0552
mir-4970	-0.457233	1	2.57163
CG17124	0.417637	30	1.64694e-05
CG6495	0.622329	10	0.000582573
Ubc2	0.327458	9	0.030059
CG6724	0.33019	13	0.0121478
CG17127	-0.165348	5	2.93708
CG31869	-0.0629511	48	3408.42
CR44582	0.0225425	1	0.486615
CG31870	-0.215266	2	1.55615
CR44581	0.412841	4	0.0506407
Nos	0.223089	50	0.00113875
CG6508	-0.363456	6	21.3428
CG17134	-0.332392	5	10.3603
CG6700	0.517483	20	3.65456e-05
mir-4987	0.32934	1	0.167819
CG17140	-0.329214	14	598.711
CG17139	-0.329214	14	598.711
Porin2	-0.0910774	10	4.80972
porin	1.2479	11	6.75656e-08
CG43129	0.185012	17	0.0894635
Dnz1	0.0145936	8	1.02908
aurB	0.53217	9	0.00278392
Stam	0.487461	16	0.000330097
CR43807	0.188121	9	0.151811
CG12517	-0.33816	4	6.81395
CR45453	-0.370515	1	1.90337
CR45454	0.373063	2	0.110931
CR44490	-0.254762	1	1.27375
CG14071	0.0539181	5	0.561444
CR44491	0.0292371	2	0.519244
CG14070	-0.346536	3	4.49322
CR45724	0.0378301	1	0.461474
CG7309	-0.452961	9	261.374
CG14069	-0.284279	3	3.1888
dpr2	0.211289	71	0.000276604
CG14072	0.347348	2	0.124505
CR44492	-0.0239405	3	0.760073
CR44493	0.0441747	3	0.522291
CG33129	0.284576	15	0.0176207
YL-1	0.147722	5	0.276619
CG16743	-0.35933	4	7.82368
abo	-0.103503	12	8.79808
ATPsynG	1.82133	3	2.92865e-05
SCAR	-0.0602128	18	13.6638
piwi	-0.284415	21	4915.72
CG12253	0.353653	9	0.0221694
CG16833	-0.326786	31	1.22724e+06
aub	-0.421243	18	24888.3
lectin-33A	-0.204109	3	2.05045
RpL9	0.325639	6	0.0583285
Nup154	-0.0860279	28	182.637
Art8	-0.0246335	9	1.79975
CR45778	0.0181801	6	0.812081
dUTPase	0.0138042	6	0.843097
Samuel	-0.0602955	194	702546139176350
Acp32CD	0.0341585	6	0.708208
CG14913	-0.10111	16	20.558
CG18666	-0.0137701	4	0.820038
CR46264	-0.112571	4	1.56282
CG14915	-0.0803403	4	1.26632
CR45725	0.081472	5	0.45604
CG43725	-0.0593405	5	1.31975
AstC	-0.276	9	33.4213
AstCC	-0.0292854	10	2.20226
CG16854	0.162318	16	0.146949
CG4705	-0.233954	16	248.365
Ge-1	-0.338388	24	71385.1
Reps	-0.137328	20	113.757
l(2)gd1	-0.0236521	19	7.36338
CG6201	0.272614	8	0.0667191
Gr32a	-0.192287	7	6.7427
CG6230	-0.175548	20	272.251
CG14921	-0.2136	7	8.27088
Csl4	-0.150185	3	1.52354
Nup160	-0.195161	26	2850.93
RfC38	-0.136985	9	6.64238
CG4751	-0.326603	16	1411.85
hgo	-0.299217	11	101.976
Gyc32E	-0.0602837	29	98.4127
CG31867	-0.0295527	1	0.583033
CG6287	0.165073	10	0.188709
Ca-beta	0.206326	174	2.96881e-08
Vm32E	0.233377	3	0.184208
CG4788	0.237772	8	0.0965384
CR43859	-0.330396	1	1.65602
ab	0.250848	100	2.64393e-07
snoRNA:Me18S-G642	0.101674	1	0.369773
cmet	-0.24426	39	1.39119e+06
cana	-0.106912	56	200221
CG33695	0.102166	16	0.454102
CR44182	-0.063751	1	0.656493
Ppt2	0.144803	11	0.236704
mre11	-0.0104459	13	2.55239
Osi21	-0.222139	7	8.97622
CR43409	0.0562743	3	0.488616
CR43721	-0.14641	4	1.94911
CR44583	0.207643	1	0.255999
CR44584	-0.0596319	2	0.7738
CR44585	0.213427	3	0.205605
CG14926	-0.0844589	10	4.42368
CR44586	0.0911613	1	0.38351
salr	0.202281	65	0.000921217
CR43681	-0.138742	10	8.78635
salm	0.301258	51	1.44981e-05
sala	-0.119576	10	6.89576
CG43355	-0.119576	10	6.89576
CG6488	0.0654864	9	0.631418
spz4	-0.0415688	26	33.4267
CG6509	0.0276692	36	11.0496
CG4970	-0.0759213	14	8.67304
CG14929	-0.225215	8	13.0854
CG14930	-0.244334	7	11.104
CG43153	-0.540543	6	97.2747
CG31705	0.102928	16	0.44766
CG31706	-0.177969	7	5.87812
CG34162	-0.491383	7	118.527
CR42743	-0.479117	7	105.381
CG43438	0.0800351	4	0.44455
CR44494	0.12254	3	0.339194
CR44495	0.0480139	2	0.47727
kek2	0.634763	76	3.43191e-19
Mst33A	0.686701	4	0.00847572
CR44496	0.671841	1	0.0511318
Acp33A	0.552766	4	0.0203165
spag4	0.672665	5	0.00526584
CG6614	-0.234721	29	26157.7
CG12307	-0.399744	1	2.10656
CG4983	-0.324941	9	59.0282
CG43167	-0.209702	2	1.51776
CR44497	0.321016	1	0.172737
CR44479	0.114229	2	0.354546
CR44480	-0.150164	3	1.52336
CG44477	0.850957	3	0.00613699
CR44481	-0.279553	2	2.07675
CG4988	-0.31095	5	8.81252
CR44143	0.283725	2	0.165663
CR44145	0.172103	3	0.258158
Vha100-5	-0.423077	23	402582
CR44144	-0.59757	1	4.18502
CG42470	-0.459102	3	8.35285
CG42471	-0.432916	1	2.36354
Sfp33A1	-0.432916	1	2.36354
CG14931	-0.481591	8	198.344
CG14932	-1.09761	4	968.825
Tsp33B	-0.689466	7	791.296
CG14937	0.27478	12	0.0340939
crol	0.724805	50	2.62963e-15
snoRNA:Me18S-A934	0.126263	1	0.339531
CycY	0.208354	18	0.0513066
Pde1c	0.288827	201	9.17974e-17
esc	0.0967338	13	0.474457
CG45011	-0.0683294	4	1.17084
CG45012	0.0150605	2	0.553363
CR45013	0.142902	6	0.279026
CR45014	0.128226	1	0.337225
Sfp33A4	-0.1485	1	0.880943
Sfp33A2	-0.12594	4	1.70533
CR43937	-0.0348565	1	0.593863
Sfp33A3	0.180194	2	0.263674
CR43936	-0.07256	4	1.20362
CG31704	0.0532511	4	0.529476
CG44008	0.250198	1	0.220856
CG14933	0.222764	6	0.140788
CG42486	0.148355	6	0.266293
Mal-B1	0.527137	12	0.000839084
Mal-B2	0.407465	12	0.00486141
CG42751	0.432901	1	0.117159
Or33a	-0.41733	4	11.4242
Or33b	-0.260745	6	8.85473
Or33c	-0.28418	9	36.7548
Crys	-0.141964	18	74.7925
CG16964	-0.112945	2	0.983032
CR43314	0.0531706	62	21.3607
bft	-0.0720652	3	0.99078
CG16965	-0.253149	15	244.456
CG6686	0.0757469	19	0.842217
CG34163	0.392326	3	0.0767497
zuc	0.0419024	12	1.0408
dgt2	0.261111	3	0.158112
escl	-0.0983337	14	12.6153
Ada1-2	0.0352951	7	0.761248
CG18789	0.0657129	5	0.513631
Qtzl	0.0345125	5	0.649987
Ada1-1	0.00144745	7	1.05297
CG18787	-0.0985739	5	1.77449
CG12264	0.170347	6	0.220572
CG6746	0.607019	7	0.0031749
Rh5	0.188112	9	0.151825
CR44588	1.28485	1	0.00609382
CG6734	-0.189913	45	910043
CR44587	-0.00331662	6	0.976259
dmGlut	0.0802999	36	1.40852
CG18788	-0.407691	8	90.5943
Tom70	0.102965	8	0.403178
CG6766	-0.112454	7	3.1371
CR46070	-0.333242	2	2.64274
CG6785	0.227633	19	0.0306572
CG6770	2.8562	2	1.59945e-06
CR44589	2.49907	1	9.01677e-05
Plzf	0.974951	10	6.75104e-06
CG14945	-0.0604816	14	6.69994
JhI-21	0.259368	13	0.0369286
RpL7-like	0.125096	7	0.321907
CG34164	0.12112	7	0.334411
Rab3-GAP	-0.286711	25	26779.7
CG14946	0.129144	16	0.273779
CG14947	-0.0906088	7	2.54449
CR44591	-0.20933	9	15.3991
CR44590	-0.371304	7	37.4967
prd	-0.0519137	15	6.88736
CR44592	0.00440707	4	0.728294
CR44593	-0.141516	9	7.00158
Pex19	0.0968076	11	0.455991
CR44594	-0.105088	2	0.948964
CG6712	0.139818	7	0.279543
Mt2	0.425497	6	0.0247979
Ced-12	0.17221	17	0.115236
Patsas	0.357919	17	0.0029286
Aats-thr	0.193988	12	0.111624
Rab6	0.103384	13	0.427418
Phae1	-0.138246	4	1.84796
Phae2	-0.10303	4	1.46847
[truncated: 15,594 more rows]
